# Supplementary material for: Widespread Inter- and Intra-Domain Horizontal Gene Transfer of d-Amino Acid Metabolism Enzymes in Eukaryotes
Source: Front Microbiol. 2016 Dec 20;7:2001. doi: 10.3389/fmicb.2016.02001 (PMC5169069; doi:10.3389/fmicb.2016.02001)
Supplement: Supplementary Table 1 — List of the analyzed eukaryotic proteomes. [file Table1.XLS]

## Sheet: Sheet1
#TaxaID	#Mnemonic	#Species name	#Genus	#Family	#Order	#Class	#Phylum	#Kingdom	#Superkingdom
684364	BATDJ	Batrachochytrium dendrobatidis (strain JAM81 / FGSC 10211)	Batrachochytrium	Batrachochytrium	Rhizophydiales	Chytridiomycetes	Chytridiomycota	Fungi	Holomycota
1126212	MACPH	Macrophomina phaseolina (strain MS6)	Macrophomina	Botryosphaeriaceae	Botryosphaeriales	Dothiodeomycetes	Ascomycota	Fungi	Holomycota
336722	ZYMTI	Zymoseptoria tritici (strain CBS 115943 / IPO323)	Zymoseptoria	Mycosphaerellaceae	Capnodiales	Dothiodeomycetes	Ascomycota	Fungi	Holomycota
985895	LEPMJ	Leptosphaeria maculans (strain JN3 / isolate v23.1.3 / race Av1-4-5-6-7-8)	Leptosphaeria	Leptosphaeriaceae	Pleosporales	Dothiodeomycetes	Ascomycota	Fungi	Holomycota
321614	PHANO	Phaeosphaeria nodorum (strain SN15 / ATCC MYA-4574 / FGSC 10173)	Phaeosphaeria	Phaeosphaeriaceae	Pleosporales	Dothiodeomycetes	Ascomycota	Fungi	Holomycota
861557	PYRTT	Pyrenophora teres f. teres (strain 0-1)	Pyrenophora	Pleosporaceae	Pleosporales	Dothiodeomycetes	Ascomycota	Fungi	Holomycota
426418	PYRTR	Pyrenophora tritici-repentis (strain Pt-1C-BFP)	Pyrenophora	Pleosporaceae	Pleosporales	Dothiodeomycetes	Ascomycota	Fungi	Holomycota
858893	EXODN	Exophiala dermatitidis (strain ATCC 34100 / CBS 525.76 / NIH/UT8656)	Exophiala	Herpochitriellaceae	Chaetothyriales	Eurotiomycetes	Ascomycota	Fungi	Holomycota
344612	ASPCL	Aspergillus clavatus (strain ATCC 1007 / CBS 513.65 / DSM 816 / NCTC 3887 / NRRL 1)	Aspergillus	Trichocomaceae	Eurotiales	Eurotiomycetes	Ascomycota	Fungi	Holomycota
332952	ASPFN	Aspergillus flavus (strain ATCC 200026 / FGSC A1120 / NRRL 3357 / JCM 12722 / SRRC 167)	Aspergillus	Trichocomaceae	Eurotiales	Eurotiomycetes	Ascomycota	Fungi	Holomycota
1033177	ASPKW	Aspergillus kawachii (strain NBRC 4308)	Aspergillus	Trichocomaceae	Eurotiales	Eurotiomycetes	Ascomycota	Fungi	Holomycota
380704	ASPNA	Aspergillus niger (strain ATCC 1015 / CBS 113.46 / FGSC A1144 / LSHB Ac4 / NCTC 3858a / NRRL 328 / USDA 3528.7)	Aspergillus	Trichocomaceae	Eurotiales	Eurotiomycetes	Ascomycota	Fungi	Holomycota
425011	ASPNC	Aspergillus niger (strain CBS 513.88 / FGSC A1513)	Aspergillus	Trichocomaceae	Eurotiales	Eurotiomycetes	Ascomycota	Fungi	Holomycota
1160506	ASPO3	Aspergillus oryzae (strain 3.042)	Aspergillus	Trichocomaceae	Eurotiales	Eurotiomycetes	Ascomycota	Fungi	Holomycota
341663	ASPTN	Aspergillus terreus (strain NIH 2624 / FGSC A1156)	Aspergillus	Trichocomaceae	Eurotiales	Eurotiomycetes	Ascomycota	Fungi	Holomycota
330879	ASPFU	Neosartorya fumigata (strain ATCC MYA-4609 / Af293 / CBS 101355 / FGSC A1100)	Neosartorya	Trichocomaceae	Eurotiales	Eurotiomycetes	Ascomycota	Fungi	Holomycota
451804	ASPFC	Neosartorya fumigata (strain CEA10 / CBS 144.89 / FGSC A1163)	Neosartorya	Trichocomaceae	Eurotiales	Eurotiomycetes	Ascomycota	Fungi	Holomycota
1170230	PEND1	Penicillium digitatum (strain Pd1 / CECT 20795)	Penicillium	Trichocomaceae	Eurotiales	Eurotiomycetes	Ascomycota	Fungi	Holomycota
500485	PENCW	Penicillium chrysogenum (strain ATCC 28089 / DSM 1075 / Wisconsin 54-1255)	Penicillium	Trichocomaceae	Eurotiales	Eurotiomycetes	Ascomycota	Fungi	Holomycota
331117	NEOFI	Neosartorya fischeri (strain ATCC 1020 / DSM 3700 / FGSC A1164 / NRRL 181)	Neosartorya	Trichocomaceae	Eurotiales	Eurotiomycetes	Ascomycota	Fungi	Holomycota
441960	PENMQ	Penicillium marneffei (strain ATCC 18224 / CBS 334.59 / QM 7333)	Penicillium	Trichocomaceae	Eurotiales	Eurotiomycetes	Ascomycota	Fungi	Holomycota
441959	TALSN	Talaromyces stipitatus (strain ATCC 10500 / CBS 375.48 / QM 6759 / NRRL 1006)	Talaromyces	Trichocomaceae	Eurotiales	Eurotiomycetes	Ascomycota	Fungi	Holomycota
447093	AJECG	Ajellomyces capsulata (strain G186AR / H82 / ATCC MYA-2454 / RMSCC 2432)	Ajellomyces	Ajellomycetaceae	Onygenales	Eurotiomycetes	Ascomycota	Fungi	Holomycota
544712	AJECH	Ajellomyces capsulata (strain H143)	Ajellomyces	Ajellomycetaceae	Onygenales	Eurotiomycetes	Ascomycota	Fungi	Holomycota
544711	AJEC8	Ajellomyces capsulata (strain H88)	Ajellomyces	Ajellomycetaceae	Onygenales	Eurotiomycetes	Ascomycota	Fungi	Holomycota
653446	AJEDA	Ajellomyces dermatitidis (strain ATCC 18188 / CBS 674.68)	Ajellomyces	Ajellomycetaceae	Onygenales	Eurotiomycetes	Ascomycota	Fungi	Holomycota
559297	AJEDR	Ajellomyces dermatitidis (strain ER-3 / ATCC MYA-2586)	Ajellomyces	Ajellomycetaceae	Onygenales	Eurotiomycetes	Ascomycota	Fungi	Holomycota
559298	AJEDS	Ajellomyces dermatitidis (strain SLH14081)	Ajellomyces	Ajellomycetaceae	Onygenales	Eurotiomycetes	Ascomycota	Fungi	Holomycota
663331	ARTBC	Arthroderma benhamiae (strain ATCC MYA-4681 / CBS 112371)	Arthroderma	Ajellomycetaceae	Onygenales	Eurotiomycetes	Ascomycota	Fungi	Holomycota
535722	ARTGP	Arthroderma gypseum (strain ATCC MYA-4604 / CBS 118893)	Arthroderma	Ajellomycetaceae	Onygenales	Eurotiomycetes	Ascomycota	Fungi	Holomycota
559882	TRIEC	Trichophyton equinum (strain ATCC MYA-4606 / CBS 127.97)	Trichophyton	Arthrodermataceae	Onygenales	Eurotiomycetes	Ascomycota	Fungi	Holomycota
559305	TRIRC	Trichophyton rubrum (strain ATCC MYA-4607 / CBS 118892)	Trichophyton	Arthrodermataceae	Onygenales	Eurotiomycetes	Ascomycota	Fungi	Holomycota
647933	TRIT1	Trichophyton tonsurans (strain CBS 112818)	Trichophyton	Arthrodermataceae	Onygenales	Eurotiomycetes	Ascomycota	Fungi	Holomycota
663202	TRIVH	Trichophyton verrucosum (strain HKI 0517)	Trichophyton	Arthrodermataceae	Onygenales	Eurotiomycetes	Ascomycota	Fungi	Holomycota
222929	COCP7	Coccidioides posadasii (strain C735)	Coccidioides	Onygenaceae	Onygenales	Eurotiomycetes	Ascomycota	Fungi	Holomycota
443226	COCPS	Coccidioides posadasii (strain RMSCC 757 / Silveira)	Coccidioides	Onygenaceae	Onygenales	Eurotiomycetes	Ascomycota	Fungi	Holomycota
502779	PARBA	Paracoccidioides lutzii (strain ATCC MYA-826 / Pb01)	Paracoccidioides	Ajellomycetaceae	Onygenales	Eurotiomycetes	Ascomycota	Fungi	Holomycota
482561	PARBP	Paracoccidioides brasiliensis (strain Pb03)	Paracoccidioides	Ajellomycetaceae	Onygenales	Eurotiomycetes	Ascomycota	Fungi	Holomycota
502780	PARBD	Paracoccidioides brasiliensis (strain Pb18)	Paracoccidioides	Ajellomycetaceae	Onygenales	Eurotiomycetes	Ascomycota	Fungi	Holomycota
336963	UNCRE	Uncinocarpus reesii (strain UAMH 1704)	Uncinocarpus	Onygenaceae	Onygenales	Eurotiomycetes	Ascomycota	Fungi	Holomycota
1072389	MARBU	Marssonina brunnea f. sp. multigermtubi (strain MB_m1)	Marssonina	Dermataceae	Helotiales	Leotiomycetes	Ascomycota	Fungi	Holomycota
1104152	GLAL7	Glarea lozoyensis (strain ATCC 74030 / MF5533)	Glarea	Helotiaceae	Helotiales	Leotiomycetes	Ascomycota	Fungi	Holomycota
999810	BOTF4	Botryotinia fuckeliana (strain T4)	Botryotinia	Sclerotiniaceae	Helotiales	Leotiomycetes	Ascomycota	Fungi	Holomycota
665079	SCLS1	Sclerotinia sclerotiorum (strain ATCC 18683 / 1980 / Ss-1)	Sclerotinia	Sclerotiniaceae	Helotiales	Leotiomycetes	Ascomycota	Fungi	Holomycota
658429	PSED2	Pseudogymnoascus destructans (strain ATCC MYA-4855 / 20631-21)	Pseudogymnoascus	Pseudeurotiaceae	Pseudeurotiaceae	Leotiomycetes	Ascomycota	Fungi	Holomycota
756982	ARTOA	Arthrobotrys oligospora (strain ATCC 24927 / CBS 115.81 / DSM 1491)	Arthrobotrys	Orbiliaceae	Orbiliales	Orbiliomycetes	Ascomycota	Fungi	Holomycota
656061	TUBMM	Tuber melanosporum (strain Mel28)	Tuber	Tuberaceae	Pezizales	Pezizomycetes	Ascomycota	Fungi	Holomycota
645133	COLGM	Colletotrichum graminicola (strain M1.001 / M2 / FGSC 10212)	Colletotrichum	Glomerellaceae	Glomerellales	Sordariomycetes	Ascomycota	Fungi	Holomycota
1213859	COLGN	Colletotrichum gloeosporioides (strain Nara gc5)	Colletotrichum	Glomerellaceae	Glomerellales	Sordariomycetes	Ascomycota	Fungi	Holomycota
759273	COLHI	Colletotrichum higginsianum (strain IMI 349063)	Colletotrichum	Glomerellaceae	Glomerellales	Sordariomycetes	Ascomycota	Fungi	Holomycota
526221	VERA1	Verticillium alfalfae (strain VaMs.102 / ATCC MYA-4576 / FGSC 10136)	Verticillium	Plectosphaerellaceae	Glomerellales	Sordariomycetes	Ascomycota	Fungi	Holomycota
498257	VERDV	Verticillium dahliae (strain VdLs.17 / ATCC MYA-4575 / FGSC 10137)	Verticillium	Plectosphaerellaceae	Glomerellales	Sordariomycetes	Ascomycota	Fungi	Holomycota
655827	METAQ	Metarhizium acridum (strain CQMa 102)	Metarhizium	Clavicipitaceae	Hypocreales	Sordariomycetes	Ascomycota	Fungi	Holomycota
5530	METAN	Metarhizium anisopliae (strain ARSEF 23 / ATCC MYA-3075)	Metarhizium	Clavicipitaceae	Hypocreales	Sordariomycetes	Ascomycota	Fungi	Holomycota
983644	CORMM	Cordyceps militaris (strain CM01)	Cordyceps	Cordycipitaceae	Hypocreales	Sordariomycetes	Ascomycota	Fungi	Holomycota
655819	BEAB2	Beauveria bassiana (strain ARSEF 2860)	Beauveria	Cordycipitaceae	Hypocreales	Sordariomycetes	Ascomycota	Fungi	Holomycota
452589	HYPAI	Hypocrea atroviridis (strain ATCC 20476 / IMI 206040)	Hypocrea	Hypocreaceae	Hypocreales	Sordariomycetes	Ascomycota	Fungi	Holomycota
431241	HYPJQ	Hypocrea jecorina (strain QM6a)	Hypocrea	Hypocreaceae	Hypocreales	Sordariomycetes	Ascomycota	Fungi	Holomycota
413071	HYPVG	Hypocrea virens (strain Gv29-8 / FGSC 10586)	Hypocrea	Hypocreaceae	Hypocreales	Sordariomycetes	Ascomycota	Fungi	Holomycota
229533	GIBZE	Gibberella zeae (strain PH-1 / ATCC MYA-4620 / FGSC 9075 / NRRL 31084)	Gibberella	Nectriaceae	Hypocreales	Sordariomycetes	Ascomycota	Fungi	Holomycota
1028729	FUSPC	Fusarium pseudograminearum (strain CS3096)	Fusarium	Nectriaceae	Hypocreales	Sordariomycetes	Ascomycota	Fungi	Holomycota
426428	FUSO4	Fusarium oxysporum f. sp. lycopersici (strain 4287 / CBS 123668 / FGSC 9935 / NRRL 34936)	Fusarium	Nectriaceae	Hypocreales	Sordariomycetes	Ascomycota	Fungi	Holomycota
660025	FUSOF	Fusarium oxysporum (strain Fo5176)	Fusarium	Nectriaceae	Hypocreales	Sordariomycetes	Ascomycota	Fungi	Holomycota
660122	NECH7	Nectria haematococca (strain 77-13-4 / ATCC MYA-4622 / FGSC 9596 / MPVI)	Nectria	Nectriaceae	Hypocreales	Sordariomycetes	Ascomycota	Fungi	Holomycota
644352	GAGT3	Gaeumannomyces graminis var. tritici (strain R3-111a-1)	Gaeumannomyces	Magnaporthaceae	Magnaporthales	Sordariomycetes	Ascomycota	Fungi	Holomycota
242507	MAGO7	Magnaporthe oryzae (strain 70-15 / ATCC MYA-4617 / FGSC 8958)	Magnaporthe	Magnaporthaceae	Magnaporthales	Sordariomycetes	Ascomycota	Fungi	Holomycota
655863	GROCL	Grosmannia clavigera (strain kw1407 / UAMH 11150)	Grosmannia	Ophiostomataceae	Ophiostomatales	Sordariomycetes	Ascomycota	Fungi	Holomycota
306901	CHAGB	Chaetomium globosum (strain ATCC 6205 / CBS 148.51 / DSM 1962 / NBRC 6347 / NRRL 1970)	Chaetomium	Chaetomiaceae	Sordariales	Sordariomycetes	Ascomycota	Fungi	Holomycota
759272	CHATD	Chaetomium thermophilum (strain DSM 1495 / CBS 144.50 / IMI 039719)	Chaetomium	Chaetomiaceae	Sordariales	Sordariomycetes	Ascomycota	Fungi	Holomycota
78579	THIHA	Thielavia heterothallica (strain ATCC 42464 / BCRC 31852 / DSM 1799)	Thielavia	Chaetomiaceae	Sordariales	Sordariomycetes	Ascomycota	Fungi	Holomycota
578455	THITE	Thielavia terrestris (strain ATCC 38088 / NRRL 8126)	Thielavia	Chaetomiaceae	Sordariales	Sordariomycetes	Ascomycota	Fungi	Holomycota
515849	PODAN	Podospora anserina (strain S / ATCC MYA-4624 / DSM 980 / FGSC 10383)	Podospora	Lasiosphaeriaceae	Sordariales	Sordariomycetes	Ascomycota	Fungi	Holomycota
367110	NEUCR	Neurospora crassa (strain ATCC 24698 / 74-OR23-1A / CBS 708.71 / DSM 1257 / FGSC 987)	Neurospora	Sordariaceae	Sordariales	Sordariomycetes	Ascomycota	Fungi	Holomycota
510951	NEUT8	Neurospora tetrasperma (strain FGSC 2508 / ATCC MYA-4615 / P0657)	Neurospora	Sordariaceae	Sordariales	Sordariomycetes	Ascomycota	Fungi	Holomycota
510952	NEUT9	Neurospora tetrasperma (strain FGSC 2509 / P0656)	Neurospora	Sordariaceae	Sordariales	Sordariomycetes	Ascomycota	Fungi	Holomycota
771870	SORMK	Sordaria macrospora (strain ATCC MYA-333 / DSM 997 / K(L3346) / K-hell)	Sordaria	Sordariaceae	Sordariales	Sordariomycetes	Ascomycota	Fungi	Holomycota
284592	DEBHA	Debaryomyces hansenii (strain ATCC 36239 / CBS 767 / JCM 1990 / NBRC 0083 / IGC 2968)	Debaryomyces	Debariomycetaceae	Saccharomycetales	Saccharomycetes	Ascomycota	Fungi	Holomycota
379508	LODEL	Lodderomyces elongisporus (strain ATCC 11503 / CBS 2605 / JCM 1781 / NBRC 1676 / NRRL YB-4239)	Lodderomyces	Debariomycetaceae	Saccharomycetales	Saccharomycetes	Ascomycota	Fungi	Holomycota
294746	PICGU	Meyerozyma guilliermondii (strain ATCC 6260 / CBS 566 / DSM 6381 / JCM 1539 / NBRC 10279 / NRRL Y-324)	Meyerozyma	Debariomycetaceae	Saccharomycetales	Saccharomycetes	Ascomycota	Fungi	Holomycota
559304	PICSO	Pichia sorbitophila (strain ATCC MYA-4447 / BCRC 22081 / CBS 7064 / NBRC 10061 / NRRL Y-12695)	Pichia	Pichiaceae	Saccharomycetales	Saccharomycetes	Ascomycota	Fungi	Holomycota
322104	PICST	Scheffersomyces stipitis (strain ATCC 58785 / CBS 6054 / NBRC 10063 / NRRL Y-11545)	Scheffersomyces	Debariomycetaceae	Saccharomycetales	Saccharomycetes	Ascomycota	Fungi	Holomycota
619300	SPAPN	Spathaspora passalidarum (strain NRRL Y-27907 / 11-Y1)	Spathaspora	Saccharomycetaceae	Saccharomycetales	Saccharomycetes	Ascomycota	Fungi	Holomycota
284591	YARLI	Yarrowia lipolytica (strain CLIB 122 / E 150)	Yarrowia	Dipodascaceae	Saccharomycetales	Saccharomycetes	Ascomycota	Fungi	Holomycota
306902	CLAL4	Clavispora lusitaniae (strain ATCC 42720)	Clavispora	Saccharomycetaceae	Saccharomycetales	Saccharomycetes	Ascomycota	Fungi	Holomycota
237561	CANAL	Candida albicans (strain SC5314 / ATCC MYA-2876)	Candida	Saccharomycetaceae	Saccharomycetales	Saccharomycetes	Ascomycota	Fungi	Holomycota
294748	CANAW	Candida albicans (strain WO-1)	Candida	Saccharomycetaceae	Saccharomycetales	Saccharomycetes	Ascomycota	Fungi	Holomycota
573826	CANDC	Candida dubliniensis (strain CD36 / ATCC MYA-646 / CBS 7987 / NCPF 3949 / NRRL Y-17841)	Candida	Saccharomycetaceae	Saccharomycetales	Saccharomycetes	Ascomycota	Fungi	Holomycota
1136231	CANO9	Candida orthopsilosis (strain 90-125)	Candida	Saccharomycetaceae	Saccharomycetales	Saccharomycetes	Ascomycota	Fungi	Holomycota
578454	CANPC	Candida parapsilosis (strain CDC 317 / ATCC MYA-4646)	Candida	Saccharomycetaceae	Saccharomycetales	Saccharomycetes	Ascomycota	Fungi	Holomycota
590646	CANTC	Candida tenuis (strain ATCC 10573 / BCRC 21748 / CBS 615 / JCM 9827 / NBRC 10315 / NRRL Y-1498 / VKM Y-70)	Candida	Saccharomycetaceae	Saccharomycetales	Saccharomycetes	Ascomycota	Fungi	Holomycota
294747	CANTT	Candida tropicalis (strain ATCC MYA-3404 / T1)	Candida	Saccharomycetaceae	Saccharomycetales	Saccharomycetes	Ascomycota	Fungi	Holomycota
1206466	WICCF	Wickerhamomyces ciferrii (strain F-60-10 / ATCC 14091 / CBS 111 / JCM 3599 / NBRC 0793 / NRRL Y-1031)	Wickerhamomyces	Wickerhamomycetaceae	Saccharomycetales	Saccharomycetes	Ascomycota	Fungi	Holomycota
284811	ASHGO	Ashbya gossypii (strain ATCC 10895 / CBS 109.51 / FGSC 9923 / NRRL Y-1056)	Ashbya	Saccharomycetaceae	Saccharomycetales	Saccharomycetes	Ascomycota	Fungi	Holomycota
931890	ERECY	Eremothecium cymbalariae (strain CBS 270.75 / DBVPG 7215 / KCTC 17166 / NRRL Y-17582)	Eremothecium	Eremotheciaceae	Saccharomycetales	Saccharomycetes	Ascomycota	Fungi	Holomycota
1071382	KAZAF	Kazachstania africana (strain ATCC 22294 / BCRC 22015 / CBS 2517 / CECT 1963 / NBRC 1671 / NRRL Y-8276)	Kazachstania	Saccharomycetaceae	Saccharomycetales	Saccharomycetes	Ascomycota	Fungi	Holomycota
1071383	KAZNA	Kazachstania naganishii (strain ATCC MYA-139 / BCRC 22969 / CBS 8797 / CCRC 22969 / KCTC 17520 / NBRC 10181 / NCYC 3082)	Kazachstania	Saccharomycetaceae	Saccharomycetales	Saccharomycetes	Ascomycota	Fungi	Holomycota
284590	KLULA	Kluyveromyces lactis (strain ATCC 8585 / CBS 2359 / DSM 70799 / NBRC 1267 / NRRL Y-1140 / WM37)	Kluyveromyces	Saccharomycetaceae	Saccharomycetales	Saccharomycetes	Ascomycota	Fungi	Holomycota
981350	PICP7	Komagataella pastoris (strain ATCC 76273 / CBS 7435 / CECT 11047 / NRRL Y-11430 / Wegner 21-1)	Komagataella	Pichiaceae	Saccharomycetales	Saccharomycetes	Ascomycota	Fungi	Holomycota
644223	PICPG	Komagataella pastoris (strain GS115 / ATCC 20864)	Komagataella	Pichiaceae	Saccharomycetales	Saccharomycetes	Ascomycota	Fungi	Holomycota
559295	LACTC	Lachancea thermotolerans (strain ATCC 56472 / CBS 6340 / NRRL Y-8284)	Lachancea	Saccharomycetaceae	Saccharomycetales	Saccharomycetes	Ascomycota	Fungi	Holomycota
284593	CANGA	Candida glabrata (strain ATCC 2001 / CBS 138 / JCM 3761 / NBRC 0622 / NRRL Y-65)	Candida	Saccharomycetaceae	Saccharomycetales	Saccharomycetes	Ascomycota	Fungi	Holomycota
1064592	NAUCC	Naumovozyma castellii (strain ATCC 76901 / CBS 4309 / NBRC 1992 / NRRL Y-12630)	Naumovozyma	Saccharomycetaceae	Saccharomycetales	Saccharomycetes	Ascomycota	Fungi	Holomycota
1071378	NAUDC	Naumovozyma dairenensis (strain ATCC 10597 / BCRC 20456 / CBS 421 / NBRC 0211 / NRRL Y-12639)	Naumovozyma	Saccharomycetaceae	Saccharomycetales	Saccharomycetes	Ascomycota	Fungi	Holomycota
1160507	SACAR	Saccharomyces arboricola (strain H-6 / AS 2.3317 / CBS 10644)	Saccharomyces	Saccharomycetaceae	Saccharomycetales	Saccharomycetes	Ascomycota	Fungi	Holomycota
559292	YEAST	Saccharomyces cerevisiae (strain ATCC 204508 / S288c)	Saccharomyces	Saccharomycetaceae	Saccharomycetales	Saccharomycetes	Ascomycota	Fungi	Holomycota
545124	YEAS6	Saccharomyces cerevisiae (strain AWRI1631)	Saccharomyces	Saccharomycetaceae	Saccharomycetales	Saccharomycetes	Ascomycota	Fungi	Holomycota
764097	YEASA	Saccharomyces cerevisiae (strain AWRI796)	Saccharomyces	Saccharomycetaceae	Saccharomycetales	Saccharomycetes	Ascomycota	Fungi	Holomycota
764102	YEASB	Saccharomyces cerevisiae (strain FostersB)	Saccharomyces	Saccharomycetaceae	Saccharomycetales	Saccharomycetes	Ascomycota	Fungi	Holomycota
764101	YEASO	Saccharomyces cerevisiae (strain FostersO)	Saccharomyces	Saccharomycetaceae	Saccharomycetales	Saccharomycetes	Ascomycota	Fungi	Holomycota
574961	YEAS2	Saccharomyces cerevisiae (strain JAY291)	Saccharomyces	Saccharomycetaceae	Saccharomycetales	Saccharomycetes	Ascomycota	Fungi	Holomycota
721032	YEASK	Saccharomyces cerevisiae (strain Kyokai no. 7 / NBRC 101557)	Saccharomyces	Saccharomycetaceae	Saccharomycetales	Saccharomycetes	Ascomycota	Fungi	Holomycota
643680	YEAS8	Saccharomyces cerevisiae (strain Lalvin EC1118 / Prise de mousse)	Saccharomyces	Saccharomycetaceae	Saccharomycetales	Saccharomycetes	Ascomycota	Fungi	Holomycota
764098	YEASL	Saccharomyces cerevisiae (strain Lalvin QA23)	Saccharomyces	Saccharomycetaceae	Saccharomycetales	Saccharomycetes	Ascomycota	Fungi	Holomycota
285006	YEAS1	Saccharomyces cerevisiae (strain RM11-1a)	Saccharomyces	Saccharomycetaceae	Saccharomycetales	Saccharomycetes	Ascomycota	Fungi	Holomycota
764099	YEASV	Saccharomyces cerevisiae (strain VIN 13)	Saccharomyces	Saccharomycetaceae	Saccharomycetales	Saccharomycetes	Ascomycota	Fungi	Holomycota
307796	YEAS7	Saccharomyces cerevisiae (strain YJM789)	Saccharomyces	Saccharomycetaceae	Saccharomycetales	Saccharomycetes	Ascomycota	Fungi	Holomycota
764100	YEASZ	Saccharomyces cerevisiae (strain Zymaflore VL3)	Saccharomyces	Saccharomycetaceae	Saccharomycetales	Saccharomycetes	Ascomycota	Fungi	Holomycota
226230	SACK1	Saccharomyces kudriavzevii (strain ATCC MYA-4449 / AS 2.2408 / CBS 8840 / NBRC 1802 / NCYC 2889)	Saccharomyces	Saccharomycetaceae	Saccharomycetales	Saccharomycetes	Ascomycota	Fungi	Holomycota
1071380	TETBL	Tetrapisispora blattae (strain ATCC 34711 / CBS 6284 / DSM 70876 / NBRC 10599 / NRRL Y-10934 / UCD 77-7)	Tetrapisispora	Saccharomycetaceae	Saccharomycetales	Saccharomycetes	Ascomycota	Fungi	Holomycota
1071381	TETPH	Tetrapisispora phaffii (strain ATCC 24235 / CBS 4417 / NBRC 1672 / NRRL Y-8282 / UCD 70-5)	Tetrapisispora	Saccharomycetaceae	Saccharomycetales	Saccharomycetes	Ascomycota	Fungi	Holomycota
1076872	TORDC	Torulaspora delbrueckii (strain ATCC 10662 / CBS 1146 / NBRC 0425 / NCYC 2629 / NRRL Y-866)	Torulaspora	Saccharomycetaceae	Saccharomycetales	Saccharomycetes	Ascomycota	Fungi	Holomycota
436907	VANPO	Vanderwaltozyma polyspora (strain ATCC 22028 / DSM 70294)	Vanderwaltozyma	Saccharomycetaceae	Saccharomycetales	Saccharomycetes	Ascomycota	Fungi	Holomycota
559307	ZYGRC	Zygosaccharomyces rouxii (strain ATCC 2623 / CBS 732 / NBRC 1130 / NCYC 568 / NRRL Y-229)	Zygosaccharomyces	Saccharomycetaceae	Saccharomycetales	Saccharomycetes	Ascomycota	Fungi	Holomycota
871575	PICAD	Pichia angusta (strain ATCC 26012 / NRRL Y-7560 / DL-1)	Pichia	Pichiaceae	Saccharomycetales	Saccharomycetes	Ascomycota	Fungi	Holomycota
1209962	PNEJ8	Pneumocystis jiroveci (strain SE8)	Pneumocystis	Pneumocystidaceae	Pneumocystidales	Pneumocystidomycetes	Ascomycota	Fungi	Holomycota
402676	SCHJY	Schizosaccharomyces japonicus (strain yFS275 / FY16936)	Schizosaccharomyces	Schizosachharomycetaceae	Schizosaccharomycetales	Schizosaccharomycetes	Ascomycota	Fungi	Holomycota
284812	SCHPO	Schizosaccharomyces pombe (strain 972 / ATCC 24843)	Schizosaccharomyces	Schizosachharomycetaceae	Schizosaccharomycetales	Schizosaccharomycetes	Ascomycota	Fungi	Holomycota
936046	AGABB	Agaricus bisporus var. bisporus (strain H97 / ATCC MYA-4626 / FGSC 10389)	Agaricus	Agaricaceae	Agaricales	Agaricomycetes	Basidiomycota	Fungi	Holomycota
597362	AGABU	Agaricus bisporus var. burnettii (strain JB137-S8 / ATCC MYA-4627 / FGSC 10392)	Agaricus	Agaricaceae	Agaricales	Agaricomycetes	Basidiomycota	Fungi	Holomycota
554373	MONPE	Moniliophthora perniciosa (strain FA553 / isolate CP02)	Moniliophthora	Marasmiaceae	Agaricales	Agaricomycetes	Basidiomycota	Fungi	Holomycota
240176	COPC7	Coprinopsis cinerea (strain Okayama-7 / 130 / ATCC MYA-4618 / FGSC 9003)	Coprinopsis	Psathyrellaceae	Agaricales	Agaricomycetes	Basidiomycota	Fungi	Holomycota
578458	SCHCM	Schizophyllum commune (strain H4-8 / FGSC 9210)	Schizophyllum	Schizophyllaceae	Agaricales	Agaricomycetes	Basidiomycota	Fungi	Holomycota
486041	LACBS	Laccaria bicolor (strain S238N-H82 / ATCC MYA-4686)	Laccaria	Hydnangiaceae	Agaricales	Agaricomycetes	Basidiomycota	Fungi	Holomycota
936435	SERL3	Serpula lacrymans var. lacrymans (strain S7.3)	Serpula	Serpulaceae	Boletales	Agaricomycetes	Basidiomycota	Fungi	Holomycota
578457	SERL9	Serpula lacrymans var. lacrymans (strain S7.9)	Serpula	Serpulaceae	Boletales	Agaricomycetes	Basidiomycota	Fungi	Holomycota
717982	AURDE	Auricularia delicata (strain TFB10046)	Auricularia	Auriculariaceae	Auriculariales	Agaricomycetes	Basidiomycota	Fungi	Holomycota
650164	PHACS	Phanerochaete carnosa (strain HHB-10118-sp)	Phanerochaete	Phanerochaetacae	Polyporales	Agaricomycetes	Basidiomycota	Fungi	Holomycota
1078123	FIBRA	Fibroporia radiculosa (strain TFFH 294)	Fibroporia	Fomitopsidaceae	Polyporales	Agaricomycetes	Basidiomycota	Fungi	Holomycota
561896	POSPM	Postia placenta (strain ATCC 44394 / Madison 698-R)	Postia	Fomitopsidaceae	Polyporales	Agaricomycetes	Basidiomycota	Fungi	Holomycota
1109443	PIRID	Piriformospora indica (strain DSM 11827)	Piriformospora	Sebacinaceae	Sebacinales	Agaricomycetes	Basidiomycota	Fungi	Holomycota
1186058	TRIAS	Trichosporon asahii var. asahii (strain ATCC 90039 / CBS 2479 / JCM 2466 / KCTC 7840 / NCYC 2677 / UAMH 7654)	Trichosporon	Trichosporonaceae	Tremellales	Tremellomycetes	Basidiomycota	Fungi	Holomycota
1220162	TRIAC	Trichosporon asahii var. asahii (strain CBS 8904)	Trichosporon	Trichosporonaceae	Tremellales	Tremellomycetes	Basidiomycota	Fungi	Holomycota
367775	CRYGW	Cryptococcus gattii serotype B (strain WM276 / ATCC MYA-4071)	Cryptococcus	Tremellaceae	Tremellales	Tremellomycetes	Basidiomycota	Fungi	Holomycota
235443	CRYNH	Cryptococcus neoformans var. grubii serotype A (strain H99 / ATCC 208821 / CBS 10515 / FGSC 9487)	Cryptococcus	Tremellaceae	Tremellales	Tremellomycetes	Basidiomycota	Fungi	Holomycota
283643	CRYNB	Cryptococcus neoformans var. neoformans serotype D (strain B-3501A)	Cryptococcus	Tremellaceae	Tremellales	Tremellomycetes	Basidiomycota	Fungi	Holomycota
214684	CRYNJ	Cryptococcus neoformans var. neoformans serotype D (strain JEC21 / ATCC MYA-565)	Cryptococcus	Tremellaceae	Tremellales	Tremellomycetes	Basidiomycota	Fungi	Holomycota
671144	WALSC	Wallemia sebi (strain ATCC MYA-4683 / CBS 633.66)	Wallemia	Wallemiaceae	Wallemiales	Wallemiomycetes	Basidiomycota	Fungi	Holomycota
1001064	RHOG2	Rhodotorula glutinis (strain ATCC 204091 / IIP 30 / MTCC 1151)	Rhodotorula	Rhodotorula	Sporidiobolales	Microbotryomycetes	Basidiomycota	Fungi	Holomycota
764103	MIXOS	Mixia osmundae (strain CBS 9802 / IAM 14324 / JCM 22182 / KY 12970)	Mixia	Mixiaceae	Mixiales	Mixiomycetes	Basidiomycota	Fungi	Holomycota
747676	MELLP	Melampsora larici-populina (strain 98AG31 / pathotype 3-4-7)	Melampsora	Melampsoriaceae	Pucciniales	Pucciniomycetes	Basidiomycota	Fungi	Holomycota
418459	PUCGT	Puccinia graminis f. sp. tritici (strain CRL 75-36-700-3 / race SCCL)	Puccinia	Pucciniaceae	Pucciniales	Pucciniomycetes	Basidiomycota	Fungi	Holomycota
630390	PUCT1	Puccinia triticina (isolate 1-1 / race 1 (BBBD))	Puccinia	Pucciniaceae	Pucciniales	Pucciniomycetes	Basidiomycota	Fungi	Holomycota
425265	MALGO	Malassezia globosa (strain ATCC MYA-4612 / CBS 7966)	Malassezia	Pucciniaceae	Pucciniales	Pucciniomycetes	Basidiomycota	Fungi	Holomycota
999809	SPORE	Sporisorium reilianum (strain SRZ2)	Sporisorium	Ustilaginaceae	Ustilaginales	Ustilaginomycetes	Basidiomycota	Fungi	Holomycota
1128400	USTH4	Ustilago hordei (strain Uh4875-4)	Ustilago	Ustilaginaceae	Ustilaginales	Ustilaginomycetes	Basidiomycota	Fungi	Holomycota
237631	USTMA	Ustilago maydis (strain 521 / FGSC 9021)	Ustilago	Ustilaginaceae	Ustilaginales	Ustilaginomycetes	Basidiomycota	Fungi	Holomycota
246409	RHIO9	Rhizopus delemar (strain RA 99-880 / ATCC MYA-4621 / FGSC 9543 / NRRL 43880)	Rhizopus	Rhizopodaceae	Mucorales	Mucormycotina	Zygomycota	Fungi	Holomycota
1003232	EDHAE	Edhazardia aedis (strain USNM 41457)	Edhazardia	Amblyosporidae	Meiodihaplophasida	Microsporea	Microsporidia	Fungi	Holomycota
481877	ENTBH	Enterocytozoon bieneusi (strain H348)	Enterocytozoon	Enterocytozoonidae	Chytridiopsida	Microsporea	Microsporidia	Fungi	Holomycota
881290	NEMP1	Nematocida parisii (strain ERTm1 / ATCC PRA-289)	Nematocida	Nematocida	Nematocida	Nematocida	Microsporidia	Fungi	Holomycota
935791	NEMP3	Nematocida parisii (strain ERTm3)	Nematocida	Nematocida	Nematocida	Nematocida	Microsporidia	Fungi	Holomycota
944018	NEMS1	Nematocida sp. 1 (strain ERTm2 / ATCC PRA-371)	Nematocida	Nematocida	Nematocida	Nematocida	Microsporidia	Fungi	Holomycota
578460	NOSCE	Nosema ceranae (strain BRL01)	Nosema	Nosematidae	Dissociodihaplophasida	Microsporea	Microsporidia	Fungi	Holomycota
993615	VITCO	Vittaforma corneae (strain ATCC 50505)	Vittaforma	Nosematidae	Dissociodihaplophasida	Microsporea	Microsporidia	Fungi	Holomycota
72359	TRAHO	Trachipleistophora hominis	Trachipleistophora	Pleistophoridae	Glugeida	Microsporea	Microsporidia	Fungi	Holomycota
948595	VAVCU	Vavraia culicis (isolate floridensis)	Vavraia	Pleistophoridae	Glugeida	Microsporea	Microsporidia	Fungi	Holomycota
284813	ENCCU	Encephalitozoon cuniculi (strain GB-M1)	Encephalitozoon	Encephalitozoonidae	Glugeida	Microsporea	Microsporidia	Fungi	Holomycota
907965	ENCHA	Encephalitozoon hellem (strain ATCC 50504)	Encephalitozoon	Encephalitozoonidae	Glugeida	Microsporea	Microsporidia	Fungi	Holomycota
876142	ENCIT	Encephalitozoon intestinalis (strain ATCC 50506)	Encephalitozoon	Encephalitozoonidae	Glugeida	Microsporea	Microsporidia	Fungi	Holomycota
1178016	ENCRO	Encephalitozoon romaleae (strain SJ-2008)	Encephalitozoon	Encephalitozoonidae	Glugeida	Microsporea	Microsporidia	Fungi	Holomycota
36329	PLAF7	Plasmodium falciparum (isolate 3D7)	Plasmodium	Plasmodiidae	Haemosporida	Aconoidasida	Apicomplexa	Alveolata	Sar
5851	PLAKH	Plasmodium knowlesi (strain H)	Plasmodium	Plasmodiidae	Haemosporida	Aconoidasida	Apicomplexa	Alveolata	Sar
126793	PLAVS	Plasmodium vivax (strain Salvador I)	Plasmodium	Plasmodiidae	Haemosporida	Aconoidasida	Apicomplexa	Alveolata	Sar
5823	PLABA	Plasmodium berghei (strain Anka)	Plasmodium	Plasmodiidae	Haemosporida	Aconoidasida	Apicomplexa	Alveolata	Sar
5825	PLACH	Plasmodium chabaudi	Plasmodium	Plasmodiidae	Haemosporida	Aconoidasida	Apicomplexa	Alveolata	Sar
73239	PLAYO	Plasmodium yoelii yoelii	Plasmodium	Plasmodiidae	Haemosporida	Aconoidasida	Apicomplexa	Alveolata	Sar
5865	BABBO	Babesia bovis	Babesia	Babesiidae	Piroplasmida	Aconoidasida	Apicomplexa	Alveolata	Sar
5874	THEAN	Theileria annulata	Theileria	Theileriidae	Piroplasmida	Aconoidasida	Apicomplexa	Alveolata	Sar
5875	THEPA	Theileria parva	Theileria	Theileriidae	Piroplasmida	Aconoidasida	Apicomplexa	Alveolata	Sar
237895	CRYHO	Cryptosporidium hominis	Cryptosporidium	Cryptosporidiidae	Eucoccidiorida	Conoidasida	Apicomplexa	Alveolata	Sar
441375	CRYMR	Cryptosporidium muris (strain RN66)	Cryptosporidium	Cryptosporidiidae	Eucoccidiorida	Conoidasida	Apicomplexa	Alveolata	Sar
353152	CRYPI	Cryptosporidium parvum (strain Iowa II)	Cryptosporidium	Cryptosporidiidae	Eucoccidiorida	Conoidasida	Apicomplexa	Alveolata	Sar
572307	NEOCL	Neospora caninum (strain Liverpool)	Neospora	Sarcocystidae	Eucoccidiorida	Conoidasida	Apicomplexa	Alveolata	Sar
857967	ICHMG	Ichthyophthirius multifiliis (strain G5)	Ichthyophthirius	Ichthyophthiriidae	Hymenostomatida	Oligohymenophorea	Ciliophora	Alveolata	Sar
312017	TETTS	Tetrahymena thermophila (strain SB210)	Tetrahymena	Tetrahymenidae	Hymenostomatida	Oligohymenophorea	Ciliophora	Alveolata	Sar
5888	PARTE	Paramecium tetraurelia	Paramecium	Parameciidae	Peniculida	Oligohymenophorea	Ciliophora	Alveolata	Sar
423536	PERM5	Perkinsus marinus (strain ATCC 50983 / TXsc)	Perkinsus	Perkinsidae	Perkinsida	Perkinsea	Perkinsozoa	Alveolata	Sar
370354	ENTDS	Entamoeba dispar (strain ATCC PRA-260 / SAW760)	Entamoeba	Entamoebidae	Entamoebidae	Entamoebidae	Archamoebae	Conosa	Amoebozoa
5759	ENTHI	Entamoeba histolytica	Entamoeba	Entamoebidae	Entamoebidae	Entamoebidae	Archamoebae	Conosa	Amoebozoa
1076696	ENTNP	Entamoeba nuttalli (strain P19)	Entamoeba	Entamoebidae	Entamoebidae	Entamoebidae	Archamoebae	Conosa	Amoebozoa
44689	DICDI	Dictyostelium discoideum	Dictyostelium	Dyctiosteliidae	Dyctiosteliida	Dyctiostelia	Mycetozoa	Conosa	Amoebozoa
1054147	DICFS	Dictyostelium fasciculatum (strain SH3)	Dictyostelium	Dyctiosteliidae	Dyctiosteliida	Dyctiostelia	Mycetozoa	Conosa	Amoebozoa
5786	DICPU	Dictyostelium purpureum	Dictyostelium	Dyctiosteliidae	Dyctiosteliida	Dyctiostelia	Mycetozoa	Conosa	Amoebozoa
13642	POLPA	Polysphondylium pallidum	Polysphondylium	Dyctiosteliidae	Dyctiosteliida	Dyctiostelia	Mycetozoa	Conosa	Amoebozoa
81824	MONBE	Monosiga brevicollis	Monosiga	Codonosigidae	Choanoflagellida	Choanoflagellatea	Craspedida	Choanomonada	Metazoa
946362	SALR5	Salpingoeca rosetta (strain ATCC 50818 / BSB-021)	Salpingoeca	Salpingoecidae	Choanoflagellida	Choanoflagellatea	Craspedida	Choanomonada	Metazoa
598745	GIAIB	Giardia intestinalis (strain ATCC 50581 / GS clone H7)	Giardia	Hexamitidae	Diplomonadida	Eopharyngia	Fornicata	Metamonada	Excavata
184922	GIAIC	Giardia intestinalis (strain ATCC 50803 / WB clone C6)	Giardia	Hexamitidae	Diplomonadida	Eopharyngia	Fornicata	Metamonada	Excavata
658858	GIAIA	Giardia intestinalis (strain P15)	Giardia	Hexamitidae	Diplomonadida	Eopharyngia	Fornicata	Metamonada	Excavata
981087	LEIDB	Leishmania donovani (strain BPK282A1)	Leishmania	Trypanosomatidae	Trypanosomatida	Kinetoplastea	Euglenozoa	Discicristata	Excavata
5671	LEIIN	Leishmania infantum	Leishmania	Trypanosomatidae	Trypanosomatida	Kinetoplastea	Euglenozoa	Discicristata	Excavata
5664	LEIMA	Leishmania major	Leishmania	Trypanosomatidae	Trypanosomatida	Kinetoplastea	Euglenozoa	Discicristata	Excavata
929439	LEIMU	Leishmania mexicana (strain MHOM/GT/2001/U1103)	Leishmania	Trypanosomatidae	Trypanosomatida	Kinetoplastea	Euglenozoa	Discicristata	Excavata
5660	LEIBR	Leishmania braziliensis	Leishmania	Trypanosomatidae	Trypanosomatida	Kinetoplastea	Euglenozoa	Discicristata	Excavata
185431	TRYB2	Trypanosoma brucei brucei (strain 927/4 GUTat10.1)	Trypanosoma	Trypanosomatidae	Trypanosomatida	Kinetoplastea	Euglenozoa	Discicristata	Excavata
679716	TRYB9	Trypanosoma brucei gambiense (strain MHOM/CI/86/DAL972)	Trypanosoma	Trypanosomatidae	Trypanosomatida	Kinetoplastea	Euglenozoa	Discicristata	Excavata
1055687	TRYVY	Trypanosoma vivax (strain Y486)	Trypanosoma	Trypanosomatidae	Trypanosomatida	Kinetoplastea	Euglenozoa	Discicristata	Excavata
1068625	TRYCI	Trypanosoma congolense (strain IL3000)	Trypanosoma	Trypanosomatidae	Trypanosomatida	Kinetoplastea	Euglenozoa	Discicristata	Excavata
5693	TRYCR	Trypanosoma cruzi	Trypanosoma	Trypanosomatidae	Trypanosomatida	Kinetoplastea	Euglenozoa	Discicristata	Excavata
353153	TRYCC	Trypanosoma cruzi (strain CL Brener)	Trypanosoma	Trypanosomatidae	Trypanosomatida	Kinetoplastea	Euglenozoa	Discicristata	Excavata
5762	NAEGR	Naegleria gruberi	Naegleria	Vahlkampfidae	Tetramitia	Schizopyrenida	Heterolobosea	Discicristata	Excavata
595528	CAPO3	Capsaspora owczarzaki (strain ATCC 30864)	Capsaspora	Capsasporidae	Capsasporidae	Capsasporidae	Capsasporidae	Filasterea	Holozoa
7739	BRAFL	Branchiostoma floridae	Branchiostoma	Branchiostomatidae	Amphioxiformes	Cephalochordata	Chordata	Metazoa	Holozoa
8090	ORYLA	Oryzias latipes	Oryzias	Adrianichtyidae	Beloniformes	Actinopterygii	Chordata	Metazoa	Holozoa
8083	XIPMA	Xiphophorus maculatus	Xiphophorus	Poeciliidae	Cyprinodontiformes	Actinopterygii	Chordata	Metazoa	Holozoa
69293	GASAC	Gasterosteus aculeatus	Gasterosteus	Gasterosteidae	Gasterosteiformes	Actinopterygii	Chordata	Metazoa	Holozoa
8128	ORENI	Oreochromis niloticus	Oreochromis	Cichlidae	Perciformes	Actinopterygii	Chordata	Metazoa	Holozoa
31033	TAKRU	Takifugu rubripes	Takifugu	Tetraodontidae	Tetraodontiformes	Actinopterygii	Chordata	Metazoa	Holozoa
99883	TETNG	Tetraodon nigroviridis	Tetraodon	Tetraodontidae	Tetraodontiformes	Actinopterygii	Chordata	Metazoa	Holozoa
7955	DANRE	Danio rerio	Danio	Cyprinidae	Cypriniformes	Actinopterygii	Chordata	Metazoa	Holozoa
8364	XENTR	Xenopus tropicalis	Xenopus	Pipidae	Anura	Amphibia	Chordata	Metazoa	Holozoa
9103	MELGA	Meleagris gallopavo	Meleagris	Phasianidae	Galliformes	Aves	Chordata	Metazoa	Holozoa
9031	CHICK	Gallus gallus	Gallus	Phasianidae	Galliformes	Aves	Chordata	Metazoa	Holozoa
59729	TAEGU	Taeniopygia guttata	Taeniopygia	Estrildidae	Passeriformes	Aves	Chordata	Metazoa	Holozoa
7897	LATCH	Latimeria chalumnae	Latimeria	Latimeriidae	Coelacanthiformes	Sarcopterygii	Chordata	Metazoa	Holozoa
28377	ANOCA	Anolis carolinensis	Anolis	Dactyloidae	Squamata	Lepidosauria	Chordata	Metazoa	Holozoa
9785	LOXAF	Loxodonta africana	Loxodonta	Elephantidae	Proboscidea	Mammalia	Chordata	Metazoa	Holozoa
9986	RABIT	Oryctolagus cuniculus	Oryctolagus	Leporidae	Lagomorpha	Mammalia	Chordata	Metazoa	Holozoa
10181	HETGA	Heterocephalus glaber	Heterocephalus	Bathyergidae	Rodentia	Mammalia	Chordata	Metazoa	Holozoa
10141	CAVPO	Cavia porcellus	Cavia	Caviidae	Rodentia	Mammalia	Chordata	Metazoa	Holozoa
10029	CRIGR	Cricetulus griseus	Cricetulus	Cricetidae	Rodentia	Mammalia	Chordata	Metazoa	Holozoa
10090	MOUSE	Mus musculus	Mus	Muridae	Rodentia	Mammalia	Chordata	Metazoa	Holozoa
10116	RAT	Rattus norvegicus	Rattus	Muridae	Rodentia	Mammalia	Chordata	Metazoa	Holozoa
42179	SPETR	Spermophilus tridecemlineatus	Spermophilus	Sciuridae	Rodentia	Mammalia	Chordata	Metazoa	Holozoa
9541	MACFA	Macaca fascicularis	Macaca	Cercopithecidae	Primates	Mammalia	Chordata	Metazoa	Holozoa
9544	MACMU	Macaca mulatta	Macaca	Cercopithecidae	Primates	Mammalia	Chordata	Metazoa	Holozoa
9595	GORGO	Gorilla gorilla	Gorilla	Hominidae	Primates	Mammalia	Chordata	Metazoa	Holozoa
9606	HUMAN	Homo sapiens	Homo	Hominidae	Primates	Mammalia	Chordata	Metazoa	Holozoa
9598	PANTR	Pan troglodytes	Pan	Hominidae	Primates	Mammalia	Chordata	Metazoa	Holozoa
9601	PONAB	Pongo abelii	Pongo	Hominidae	Primates	Mammalia	Chordata	Metazoa	Holozoa
61953	NOMLE	Nomascus leucogenys	Nomascus	Hylobatidae	Primates	Mammalia	Chordata	Metazoa	Holozoa
9483	CALJA	Callithrix jacchus	Callithrix	Callithrichidae	Primates	Mammalia	Chordata	Metazoa	Holozoa
30611	OTOGA	Otolemur garnettii	Otolemur	Galagidae	Primates	Mammalia	Chordata	Metazoa	Holozoa
9615	CANFA	Canis familiaris	Canis	Canidae	Carnivora	Mammalia	Chordata	Metazoa	Holozoa
9669	MUSPF	Mustela putorius	Mustela	Mustelidae	Carnivora	Mammalia	Chordata	Metazoa	Holozoa
9646	AILME	Ailuropoda melanoleuca	Ailuropoda	Ursidae	Carnivora	Mammalia	Chordata	Metazoa	Holozoa
9913	BOVIN	Bos taurus	Bos	Bovidae	Artiodactyla	Mammalia	Chordata	Metazoa	Holozoa
9823	PIG	Sus scrofa	Sus	Suidae	Artiodactyla	Mammalia	Chordata	Metazoa	Holozoa
9402	PTEAL	Pteropus alecto	Pteropus	Pteropodidae	Chiroptera	Mammalia	Chordata	Metazoa	Holozoa
225400	MYODS	Myotis davidii	Myotis	Vespertilionidae	Chiroptera	Mammalia	Chordata	Metazoa	Holozoa
59463	MYOLU	Myotis lucifugus	Myotis	Vespertilionidae	Chiroptera	Mammalia	Chordata	Metazoa	Holozoa
9796	HORSE	Equus caballus	Equus	Equidae	Perissodactyla	Mammalia	Chordata	Metazoa	Holozoa
9305	SARHA	Sarcophilus harrisii	Sarcophilus	Dasyuridae	Dasyuromorphia	Mammalia	Chordata	Metazoa	Holozoa
13616	MONDO	Monodelphis domestica	Monodelphis	Didelphidae	Didelphimorphia	Mammalia	Chordata	Metazoa	Holozoa
9258	ORNAN	Ornithorhynchus anatinus	Ornithorhynchus	Ornithorhynchidae	Monotremata	Mammalia	Chordata	Metazoa	Holozoa
34765	OIKDI	Oikopleura dioica	Oikopleura	Oikopleuridae	Copelata	Apendicularia	Chordata	Metazoa	Holozoa
7719	CIOIN	Ciona intestinalis	Ciona	Cionidae	Enterogona	Ascidiacea	Chordata	Metazoa	Holozoa
51511	CIOSA	Ciona savignyi	Ciona	Cionidae	Enterogona	Ascidiacea	Chordata	Metazoa	Holozoa
45351	NEMVE	Nematostella vectensis	Nematostella	Edwardsiidae	Actinaria	Anthozoa	Cnidaria	Metazoa	Holozoa
6945	IXOSC	Ixodes scapularis	Ixodes	Ixodidae	Ixodida	Arachnida	Arthropoda	Metazoa	Holozoa
6669	DAPPU	Daphnia pulex	Daphnia	Daphniidae	Cladocera	Branchiopoda	Arthropoda	Metazoa	Holozoa
7070	TRICA	Tribolium castaneum	Tribolium	Tenebrionidae	Coleoptera	Insecta	Arthropoda	Metazoa	Holozoa
7230	DROMO	Drosophila mojavensis	Drosophila	Drosophiliidae	Diptera	Insecta	Arthropoda	Metazoa	Holozoa
7244	DROVI	Drosophila virilis	Drosophila	Drosophiliidae	Diptera	Insecta	Arthropoda	Metazoa	Holozoa
7222	DROGR	Drosophila grimshawi	Drosophila	Drosophiliidae	Diptera	Insecta	Arthropoda	Metazoa	Holozoa
7217	DROAN	Drosophila ananassae	Drosophila	Drosophiliidae	Diptera	Insecta	Arthropoda	Metazoa	Holozoa
7220	DROER	Drosophila erecta	Drosophila	Drosophiliidae	Diptera	Insecta	Arthropoda	Metazoa	Holozoa
7227	DROME	Drosophila melanogaster	Drosophila	Drosophiliidae	Diptera	Insecta	Arthropoda	Metazoa	Holozoa
7234	DROPE	Drosophila persimilis	Drosophila	Drosophiliidae	Diptera	Insecta	Arthropoda	Metazoa	Holozoa
46265	DROPS	Drosophila pseudoobscura pseudoobscura	Drosophila	Drosophiliidae	Diptera	Insecta	Arthropoda	Metazoa	Holozoa
7238	DROSE	Drosophila sechellia	Drosophila	Drosophiliidae	Diptera	Insecta	Arthropoda	Metazoa	Holozoa
7240	DROSI	Drosophila simulans	Drosophila	Drosophiliidae	Diptera	Insecta	Arthropoda	Metazoa	Holozoa
7260	DROWI	Drosophila willistoni	Drosophila	Drosophiliidae	Diptera	Insecta	Arthropoda	Metazoa	Holozoa
7245	DROYA	Drosophila yakuba	Drosophila	Drosophiliidae	Diptera	Insecta	Arthropoda	Metazoa	Holozoa
43151	ANODA	Anopheles darlingi	Anopheles	Culicidae	Diptera	Insecta	Arthropoda	Metazoa	Holozoa
7165	ANOGA	Anopheles gambiae	Anopheles	Culicidae	Diptera	Insecta	Arthropoda	Metazoa	Holozoa
7159	AEDAE	Aedes aegypti	Aedes	Culicidae	Diptera	Insecta	Arthropoda	Metazoa	Holozoa
7176	CULQU	Culex quinquefasciatus	Culex	Culicidae	Diptera	Insecta	Arthropoda	Metazoa	Holozoa
7460	APIME	Apis mellifera	Apis	Apidae	Hymenoptera	Insecta	Arthropoda	Metazoa	Holozoa
104421	CAMFO	Camponotus floridanus	Camponotus	Formicidae	Hymenoptera	Insecta	Arthropoda	Metazoa	Holozoa
103372	ACREC	Acromyrmex echinatior	Acromyrmex	Formicidae	Hymenoptera	Insecta	Arthropoda	Metazoa	Holozoa
12957	ATTCE	Atta cephalotes	Atta	Formicidae	Hymenoptera	Insecta	Arthropoda	Metazoa	Holozoa
13686	SOLIN	Solenopsis invicta	Solenopsis	Formicidae	Hymenoptera	Insecta	Arthropoda	Metazoa	Holozoa
610380	HARSA	Harpegnathos saltator	Harpegnathos	Formicidae	Hymenoptera	Insecta	Arthropoda	Metazoa	Holozoa
7425	NASVI	Nasonia vitripennis	Nasonia	Pteromalidae	Hymenoptera	Insecta	Arthropoda	Metazoa	Holozoa
7091	BOMMO	Bombyx mori	Bombyx	Bombycidae	Lepidoptera	Insecta	Arthropoda	Metazoa	Holozoa
13037	DANPL	Danaus plexippus	Danaus	Nymphalidae	Lepidoptera	Insecta	Arthropoda	Metazoa	Holozoa
7029	ACYPI	Acyrthosiphon pisum	Acyrthosiphon	Aphididae	Hemiptera	Insecta	Arthropoda	Metazoa	Holozoa
121224	PEDHC	Pediculus humanus subsp. corporis	Pediculus	Pediculidae	Phthiraptera	Insecta	Arthropoda	Metazoa	Holozoa
54126	PRIPA	Pristionchus pacificus	Pristionchus	Neodiplogasteridae	Diplogasterida	Chromadorea	Nemata	Metazoa	Holozoa
135651	CAEBE	Caenorhabditis brenneri	Caenorhabditis	Rhabditidae	Rhabditida	Chromadorea	Nemata	Metazoa	Holozoa
6238	CAEBR	Caenorhabditis briggsae	Caenorhabditis	Rhabditidae	Rhabditida	Chromadorea	Nemata	Metazoa	Holozoa
6239	CAEEL	Caenorhabditis elegans	Caenorhabditis	Rhabditidae	Rhabditida	Chromadorea	Nemata	Metazoa	Holozoa
281687	CAEJA	Caenorhabditis japonica	Caenorhabditis	Rhabditidae	Rhabditida	Chromadorea	Nemata	Metazoa	Holozoa
31234	CAERE	Caenorhabditis remanei	Caenorhabditis	Rhabditidae	Rhabditida	Chromadorea	Nemata	Metazoa	Holozoa
6279	BRUMA	Brugia malayi	Brugia	Onchocercidae	Spirurida	Chromadorea	Nemata	Metazoa	Holozoa
7209	LOALO	Loa loa	Loa	Onchocercidae	Spirurida	Chromadorea	Nemata	Metazoa	Holozoa
6293	WUCBA	Wuchereria bancrofti	Wuchereria	Onchocercidae	Spirurida	Chromadorea	Nemata	Metazoa	Holozoa
6334	TRISP	Trichinella spiralis	Trichinella	Trichinellidae	Trichocephalida	Enoplea	Nemata	Metazoa	Holozoa
7668	STRPU	Strongylocentrotus purpuratus	Strongylocentrotus	Strongylocentrotidae	Camarodonta	Echinoidea	Echinoderma	Metazoa	Holozoa
29159	CRAGI	Crassostrea gigas	Crassostrea	Ostreidae	Ostreoida	Bivalvia	Mollusca	Metazoa	Holozoa
10228	TRIAD	Trichoplax adhaerens	Trichoplax	Trichoplax	Trichoplax	Trichoplax	Placozoa	Metazoa	Holozoa
79923	CLOSI	Clonorchis sinensis	Clonorchis	Ophistorchiidae	Plagiorchiida	Trematoda	Platyhelminthes	Metazoa	Holozoa
6183	SCHMA	Schistosoma mansoni	Schistosoma	Schistosomatidae	Diplostomida	Trematoda	Platyhelminthes	Metazoa	Holozoa
400682	AMPQE	Amphimedon queenslandica	Amphimedon	Nyphatidae	Haplosclerida	Desmospongiae	Porifera	Metazoa	Holozoa
5722	TRIVA	Trichomonas vaginalis	Trichomonas	Trichomonadaceae	Trichomonadales	Trichomonadea	Parabasalia	Excavata	Excavata
556484	PHATC	Phaeodactylum tricornutum	Phaeodactylum	Phaeodactylaceae	Naviculales	Bacillariophyceae	Ochrophyta	Stramenopiles	Sar
159749	THAOC	Thalassiosira oceanica	Thalassiosira	Thalassiosiraceae	Thalassiosirales	Bacillariophyceae	Ochrophyta	Stramenopiles	Sar
35128	THAPS	Thalassiosira pseudonana	Thalassiosira	Thalassiosiraceae	Thalassiosirales	Bacillariophyceae	Ochrophyta	Stramenopiles	Sar
12968	BLAHO	Blastocystis hominis	Blastocystis	Blastocystidales	Blastocistida	Blastocystae	Bigyra	Stramenopiles	Sar
403677	PHYIT	Phytophthora infestans (strain T30-4)	Phytophthora	Pythiaceae	Peronosporales	Peronosporea	Oomycota	Stramenopiles	Sar
164328	PHYRM	Phytophthora ramorum	Phytophthora	Pythiaceae	Peronosporales	Peronosporea	Oomycota	Stramenopiles	Sar
1094619	PHYSP	Phytophthora sojae (strain P6497)	Phytophthora	Pythiaceae	Peronosporales	Peronosporea	Oomycota	Stramenopiles	Sar
65071	PYTUL	Pythium ultimum	Pythium	Pythiaceae	Peronosporales	Peronosporea	Oomycota	Stramenopiles	Sar
44056	AURAN	Aureococcus anophagefferens	Aureococcus	Pelagomonadaceae	Pelagomonadales	Pelagophyceae	Ochrophyta	Stramenopiles	Sar
2880	ECTSI	Ectocarpus siliculosus	Ectocarpus	Ectocarpaceae	Ectocarpales	Phaeophyceae	Ochrophyta	Stramenopiles	Sar
3055	CHLRE	Chlamydomonas reinhardtii	Chlamydomonas	Chlamydomonadaceae	Chlamydomonadales	Chlorophyceae	Chlorophyta	Chloroplastida	Archaeplastidia
3067	VOLCA	Volvox carteri	Volvox	Volvocaceae	Chlamydomonadales	Chlorophyceae	Chlorophyta	Chloroplastida	Archaeplastidia
564608	MICPC	Micromonas pusilla (strain CCMP1545)	Micromonas	Mamiellaceae	Mamiellales	Mamiellophyceae	Chlorophyta	Chloroplastida	Archaeplastidia
296587	MICSR	Micromonas sp. (strain RCC299 / NOUM17)	Micromonas	Mamiellaceae	Mamiellales	Mamiellophyceae	Chlorophyta	Chloroplastida	Archaeplastidia
436017	OSTLU	Ostreococcus lucimarinus (strain CCE9901)	Ostreococcus	Mamiellaceae	Mamiellales	Mamiellophyceae	Chlorophyta	Chloroplastida	Archaeplastidia
70448	OSTTA	Ostreococcus tauri	Ostreococcus	Mamiellaceae	Mamiellales	Mamiellophyceae	Chlorophyta	Chloroplastida	Archaeplastidia
554065	CHLVA	Chlorella variabilis	Chlorella	Chlorellaceae	Chlorellales	Trebouxophyceae	Chlorophyta	Chloroplastida	Archaeplastidia
3218	PHYPA	Physcomitrella patens subsp. patens	Physcomitrella	Funariaceae	Funariales	Bryopsida	Embryophyta	Chloroplastida	Archaeplastidia
88036	SELML	Selaginella moellendorffii	Selaginella	Selaginellaceae	Selaginellales	Lycopodiopsida	Embryophyta	Chloroplastida	Archaeplastidia
4113	SOLTU	Solanum tuberosum	Solanum	Solanaceae	Solanales	Angiosperma	Embryophyta	Chloroplastida	Archaeplastidia
4081	SOLLC	Solanum lycopersicum	Solanum	Solanaceae	Solanales	Angiosperma	Embryophyta	Chloroplastida	Archaeplastidia
3847	SOYBN	Glycine max	Glycine	Fabaceae	Fabales	Angiosperma	Embryophyta	Chloroplastida	Archaeplastidia
3988	RICCO	Ricinus communis	Ricinus	Fabaceae	Fabales	Angiosperma	Embryophyta	Chloroplastida	Archaeplastidia
3694	POPTR	Populus trichocarpa	Populus	Salicaceae	Malpighiales	Angiosperma	Embryophyta	Chloroplastida	Archaeplastidia
81972	ARALL	Arabidopsis lyrata subsp. lyrata	Arabidopsis	Brassicaceae	Brassicales	Angiosperma	Embryophyta	Chloroplastida	Archaeplastidia
3702	ARATH	Arabidopsis thaliana	Arabidopsis	Brassicaceae	Brassicales	Angiosperma	Embryophyta	Chloroplastida	Archaeplastidia
29760	VITVI	Vitis vinifera	Vitis	Vitaceae	Vitales	Angiosperma	Embryophyta	Chloroplastida	Archaeplastidia
4533	ORYBR	Oryza brachyantha	Oryza	Poaceae	Poales	Angiosperma	Embryophyta	Chloroplastida	Archaeplastidia
4538	ORYGL	Oryza glaberrima	Oryza	Poaceae	Poales	Angiosperma	Embryophyta	Chloroplastida	Archaeplastidia
39947	ORYSJ	Oryza sativa subsp. japonica	Oryza	Poaceae	Poales	Angiosperma	Embryophyta	Chloroplastida	Archaeplastidia
15368	BRADI	Brachypodium distachyon	Brachypodium	Poaceae	Poales	Angiosperma	Embryophyta	Chloroplastida	Archaeplastidia
112509	HORVD	Hordeum vulgare var. distichum	Hordeum	Poaceae	Poales	Angiosperma	Embryophyta	Chloroplastida	Archaeplastidia
4558	SORBI	Sorghum bicolor	Sorghum	Poaceae	Poales	Angiosperma	Embryophyta	Chloroplastida	Archaeplastidia
4555	SETIT	Setaria italica	Setaria	Poaceae	Poales	Angiosperma	Embryophyta	Chloroplastida	Archaeplastidia
4641	MUSAC	Musa acuminata	Musa	Musaceae	Zingiberales	Angiosperma	Embryophyta	Chloroplastida	Archaeplastidia
13333	AMBTC	Amborella trichopoda	Amborella	Amborellaceae	Amborellales	Angiosperma	Embryophyta	Chloroplastida	Archaeplastidia
8839	ANAPL	Anas platyrhynchos	Anas	Anatidae	Anseriformes	Aves	Chordata	Metazoa	Holozoa
554155	ARTOC	Arthroderma otae (strain ATCC MYA-4605 / CBS 113480)	Arthroderma	Arthrodermataceae	Onygenales	Eurotiomycetes	Ascomycota	Fungi	Holomycota
6253	ASCSU	Ascaris suum	Ascaris	Ascarididae	Ascaridida	Secernentea	Nemata	Metazoa	Holozoa
566037	ASHAC	Ashbya aceri	Ashbya	Saccharomycetaceae	Saccharomycetales	Saccharomycetes	Ascomycota	Fungi	Holomycota
7994	ASTMX	Astyanax mexicanus	Astyanax	Characidae	Characiformes	Actinopterygii	Chordata	Metazoa	Holozoa
717646	BAUCO	Baudoinia compniacensis (strain UAMH 10762)	Baudoinia	Teratosphaeriaceae	Capnodiales	Dothiodeomycetes	Ascomycota	Fungi	Holomycota
665024	COCH4	Cochliobolus heterostrophus (strain C4 / ATCC 48331 / race T)	Cochliobolus	Pleosporaceae	Pleosporales	Dothiodeomycetes	Ascomycota	Fungi	Holomycota
701091	COCH5	Cochliobolus heterostrophus (strain C5 / ATCC 48332 / race O)	Cochliobolus	Pleosporaceae	Pleosporales	Dothiodeomycetes	Ascomycota	Fungi	Holomycota
665912	COCSN	Cochliobolus sativus (strain ND90Pr / ATCC 201652)	Cochliobolus	Pleosporaceae	Pleosporales	Dothiodeomycetes	Ascomycota	Fungi	Holomycota
546991	BLUG1	Blumeria graminis f. sp. hordei (strain DH14)	Blumeria	Eryshipaceae	Erysiphales	Leotiomycetes	Ascomycota	Fungi	Holomycota
51351	BRARP	Brassica rapa subsp. pekinensis (Chinese cabbage) (Brassica pekinensis)	Brassica	Brassicaceae	Brassicales	Angiosperma	Embryophyta	Chloroplastida	Archaeplastidia
1536009	BYSSN	Byssochlamys spectabilis (strain No. 5 / NBRC 109023)	Byssochlamys	Trichocomaceae	Eurotiales	Eurotiomycetes	Ascomycota	Fungi	Holomycota
1245528	CANMX	Candida maltosa (strain Xu316)	Candida	Saccharomycetaceae	Saccharomycetales	Saccharomycetes	Ascomycota	Fungi	Holomycota
914234	CERS8	Ceriporiopsis subvermispora (strain B)	Ceriporiopsis	Phanerochaetacae	Polyporales	Agaricomycetes	Basidiomycota	Fungi	Holomycota
246410	COCIM	Coccidioides immitis (strain RS)	Coccidioides	Ajellomycetaceae	Onygenales	Eurotiomycetes	Ascomycota	Fungi	Holomycota
1237896	COLGC	Colletotrichum gloeosporioides (strain Cg-14)	Colletotrichum	Glomerellaceae	Glomerellales	Sordariomycetes	Ascomycota	Fungi	Holomycota
645133	COLGM	Colletotrichum graminicola (strain M1.001 / M2 / FGSC 10212)	Colletotrichum	Glomerellaceae	Glomerellales	Sordariomycetes	Ascomycota	Fungi	Holomycota
1213857	COLOR	Colletotrichum orbiculare (strain 104-T / ATCC 96160 / CBS 514.97 / LARS 414 / MAFF 240422)	Colletotrichum	Glomerellaceae	Glomerellales	Sordariomycetes	Ascomycota	Fungi	Holomycota
1173701	COLSU	Colletotrichum sublineola	Colletotrichum	Glomerellaceae	Glomerellales	Sordariomycetes	Ascomycota	Fungi	Holomycota
1168221	CONA1	Coniosporium apollinis (strain CBS 100218)	Coniosporium	Herpotrichiellaceae	Chaetothyriales	Eurotiomycetes	Ascomycota	Fungi	Holomycota
675120	DOTSN	Dothistroma septosporum (strain NZE10 / CBS 128990)	Dothistroma	Mycosphaerellaceae	Capnodiales	Dothiodeomycetes	Ascomycota	Fungi	Holomycota
6211	ECHMU	Echinococcus multilocularis	Echinococcus	Taeniidae	Tetraphyllidae	Cestoda	Platyhelminthes	Metazoa	Holozoa
5801	EIMAC	Eimeria acervulina	Eimeria	Eimeriidae	Eucoccidiorida	Conoidasida	Apicomplexa	Alveolata	Sar
1263415	ENDPU	Endocarpon pusillum (strain Z07020 / HMAS-L-300199)	Endocarpon	Verrucariaceae	Verrucariales	Eurotiomycetes	Ascomycota	Fungi	Holomycota
9685	FELCA	Felis catus	Felis	Felidae	Carnivora	Mammalia	Chordata	Metazoa	Holozoa
59894	FICAL	Ficedula albicollis	Ficedula	Muscicapidae	Passeriformes	Aves	Chordata	Metazoa	Holozoa
743788	FOMPI	Fomitopsis pinicola (strain FP-58527)	Fomitopsis	Fomitopsidaceae	Polyporales	Agaricomycetes	Basidiomycota	Fungi	Holomycota
1279085	GIBF5	Gibberella fujikuroi (strain CBS 195.34 / IMI 58289 / NRRL A-6831)	Gibberella	Nectriaceae	Hypocreales	Sordariomycetes	Ascomycota	Fungi	Holomycota
5518	GIBZA	Gibberella zeae	Gibberella	Nectriaceae	Hypocreales	Sordariomycetes	Ascomycota	Fungi	Holomycota
229533	GIBZE	Gibberella zeae (strain PH-1 / ATCC MYA-4620 / FGSC 9075 / NRRL 31084)	Gibberella	Nectriaceae	Hypocreales	Sordariomycetes	Ascomycota	Fungi	Holomycota
1229664	FUSC1	Fusarium oxysporum f. sp. cubense (strain race 1)	Fusarium	Nectriaceae	Hypocreales	Sordariomycetes	Ascomycota	Fungi	Holomycota
1229665	FUSC4	Fusarium oxysporum f. sp. cubense (strain race 4)	Fusarium	Nectriaceae	Hypocreales	Sordariomycetes	Ascomycota	Fungi	Holomycota
5741	GIAIN	Giardia intestinalis	Giardia	Hexamitidae	Diplomonadida	Eopharyngia	Fornicata	Metamonada	Excavata
5741	GIAIN	Giardia intestinalis	Giardia	Hexamitidae	Diplomonadida	Eopharyngia	Fornicata	Metamonada	Excavata
334819	GIBM7	Gibberella moniliformis (strain M3125 / FGSC 7600)	Gibberella	Nectriaceae	Hypocreales	Sordariomycetes	Ascomycota	Fungi	Holomycota
1116229	GLAL2	Glarea lozoyensis (strain ATCC 20868 / MF5171)	Glarea	Helotiaceae	Helotiales	Leotiomycetes	Ascomycota	Fungi	Holomycota
110365	GRENI	Gregarina niphandrodes	Gregarina	Gregariniidae	Eugregarinorida	Conoidasida	Apicomplexa	Alveolata	Sar
871575	OGAPD	Ogataea parapolymorpha (strain DL-1 / ATCC 26012 / NRRL Y-7560)	Ogataea	Saccharomycetaceae	Saccharomycetales	Saccharomycetes	Ascomycota	Fungi	Holomycota
6412	HELRO	Helobdella robusta	Helobdella	Glossphoniidae	Rhynchobdellida	Clitellata	Annelida	Metazoa	Holozoa
559515	HYAAE	Hyaloperonospora arabidopsidis (strain Emoy2)	Hyaloperonospora	Peronosporaceae	Peronosporales	Peronosporea	Oomycota	Stramenopiles	Sar
85433	HYMMI	Hymenolepis microstoma	Hymenolepis	Hymenolepididae	Cyclophillidea	Cestoda	Platyhelminthes	Metazoa	Holozoa
7918	LEPOC	Lepisosteus oculatus	Lepisosteus	Lepisosteidae	Lepisosteiformes	Actinopterygii	Chordata	Metazoa	Holozoa
1143193	MAGOP	Magnaporthe oryzae (strain P131)	Magnaporthe	Magnaporthaceae	Magnaporthales	Sordariomycetes	Ascomycota	Fungi	Holomycota
1143189	MAGOY	Magnaporthe oryzae (strain Y34)	Magnaporthe	Magnaporthaceae	Magnaporthales	Sordariomycetes	Ascomycota	Fungi	Holomycota
644358	MAGP6	Magnaporthiopsis poae (strain ATCC 64411 / 73-15)	Magnaporthiopsis	Magnaporthaceae	Magnaporthales	Sordariomycetes	Ascomycota	Fungi	Holomycota
1230383	MALS4	Malassezia sympodialis (strain ATCC 42132)	Malassezia	Pucciniaceae	Pucciniales	Pucciniomycetes	Basidiomycota	Fungi	Holomycota
6880	MEDTR	Medicago truncatula	Medicago	Fabaceae	Fabales	Angiosperma	Embryophyta	Chloroplastida	Archaeplastidia
36166	MEGSC	Megaselia scalaris	Megaselia	Phoridae	Diptera	Insecta	Arthropoda	Metazoa	Holozoa
294746	PICGU	Meyerozyma guilliermondii (strain ATCC 6260 / CBS 566 / DSM 6381 / JCM 1539 / NBRC 10279 / NRRL Y-324)	Meyerozyma	Debariomycetaceae	Saccharomycetales	Saccharomycetes	Ascomycota	Fungi	Holomycota
683840	USTV1	Microbotryum violaceum (strain p1A1 Lamole)	Microbotryum	Microbotryaceae	Microbotryales	Microbotryomycetes	Basidiomycota	Fungi	Holomycota
27923	MNELE	Mnemiopsis leidyi	Mnemiopsis	Bolinopsidae	Lobata	Tentaculata	Ctenophora	Metazoa	Holozoa
1381753	MONRO	Moniliophthora roreri (strain MCA 2997)	Moniliophthora	Marasmiaceae	Agaricales	Agaricomycetes	Basidiomycota	Fungi	Holomycota
1287680	BOTPV	Botryosphaeria parva (strain UCR-NP2)	Botryosphaeria	Botryosphaeriaceae	Botryosphaeriales	Dothiodeomycetes	Ascomycota	Fungi	Holomycota
578461	NOSB1	Nosema bombycis (strain CQ1 / CVCC 102059)	Nosema	Nosematidae	Dissociodihaplophasida	Microsporea	Microsporidia	Fungi	Holomycota
911162	OPHSC	Ophiocordyceps sinensis (strain Co18 / CGMCC 3.14243)	Ophiocordyceps	Ophiocordycipitaceae	Hypocreales	Sordariomycetes	Ascomycota	Fungi	Holomycota
8665	OPHHA	Ophiophagus hannah	Ophiophagus	Elapidae	Squamata	Lepidosauria	Chordata	Metazoa	Holozoa
1262450	OPHP1	Ophiostoma piceae (strain UAMH 11346)	Ophiostoma	Ophiostomataceae	Ophiostomatales	Sordariomycetes	Ascomycota	Fungi	Holomycota
9940	SHEEP	Ovis aries	Ovis	Bovidae	Artiodactyla	Mammalia	Chordata	Metazoa	Holozoa
1170229	PEND2	Penicillium digitatum (strain PHI26 / CECT 20796)	Penicillium	Trichocomaceae	Eurotiales	Eurotiomycetes	Ascomycota	Fungi	Holomycota
933388	PENO1	Penicillium oxalicum (strain 114-2 / CGMCC 5302)	Penicillium	Trichocomaceae	Eurotiales	Eurotiomycetes	Ascomycota	Fungi	Holomycota
5854	PLARE	Plasmodium reichenowi	Plasmodium	Plasmodiidae	Haemosporida	Aconoidasida	Apicomplexa	Alveolata	Sar
1069680	PNEMU	Pneumocystis murina (strain B123)	Pneumocystis	Pneumocystidaceae	Pneumocystidales	Pneumocystidomycetes	Ascomycota	Fungi	Holomycota
383855	PSEFD	Pseudocercospora fijiensis (strain CIRAD86)	Pseudocercospora	Mycosphaerellaceae	Capnodiales	Dothiodeomycetes	Ascomycota	Fungi	Holomycota
1151754	PSEA3	Pseudozyma antarctica (strain T-34)	Pseudozyma	Ustilaginaceae	Ustilaginales	Ustilaginomycetes	Basidiomycota	Fungi	Holomycota
1392244	PSEBG	Pseudozyma brasiliensis (strain GHG001)	Pseudozyma	Ustilaginaceae	Ustilaginales	Ustilaginomycetes	Basidiomycota	Fungi	Holomycota
1305764	PSEHS	Pseudozyma hubeiensis (strain SY62) (Yeast)	Pseudozyma	Ustilaginaceae	Ustilaginales	Ustilaginomycetes	Basidiomycota	Fungi	Holomycota
1076935	PYROM	Pyronema omphalodes (strain CBS 100304)	Pyronema	Pyronemataceae	Pezizales	Pezizomycetes	Basidiomycota	Fungi	Holomycota
46433	RETFI	Reticulomyxa filosa	Reticulomyxa	Reticulomyxidae	Reticulomyxidae	Monothalamida	Foraminifera	Rhizaria	Sar
983506	THACA	Thanatephorus cucumeris (strain AG1-IA)	Thanatephorus	Ceratobasidiaceae	Cantharellales	Agaricomycetes	Basidiomycota	Fungi	Holomycota
1108050	THACB	Thanatephorus cucumeris (strain AG1-IB / isolate 7/3/14)	Thanatephorus	Ceratobasidiaceae	Cantharellales	Agaricomycetes	Basidiomycota	Fungi	Holomycota
747089	RHIID	Rhizophagus irregularis (strain DAOM 181602 / DAOM 197198 / MUCL 43194)	Rhizophagus	Glomeraceae	Glomerales	Glomeromycetes	Glomeromycota	Fungi	Holomycota
13249	RHOPR	Rhodnius prolixus	Rhodnius	Reduviidae	Hemiptera	Insecta	Arthropoda	Metazoa	Holozoa
1130832	RHOT1	Rhodosporidium toruloides (strain NP11)	Rhodosporidium	Rhodosporidium	Sporidiobolales	Microbotryomycetes	Basidiomycota	Fungi	Holomycota
1130832	RHOG2	Rhodotorula glutinis (strain ATCC 204091 / IIP 30 / MTCC 1151)	Rhodotorula	Rhodotorula	Sporidiobolales	Microbotryomycetes	Basidiomycota	Fungi	Holomycota
1095631	SACCK	Saccharomyces cerevisiae x Saccharomyces kudriavzevii (strain VIN7)	Saccharomyces	Saccharomycetaceae	Saccharomycetales	Saccharomycetes	Ascomycota	Fungi	Holomycota
653667	SCHCR	Schizosaccharomyces cryophilus (strain OY26 / ATCC MYA-4695 / CBS 11777 / NBRC 106824 / NRRL Y48691)	Schizosaccharomyces	Schizosaccharomycetaceae	Schizosaccharomycetales	Schizosaccharomycetes	Ascomycota	Fungi	Holomycota
483514	SCHOY	Schizosaccharomyces octosporus (strain yFS286)	Schizosaccharomyces	Schizosaccharomycetaceae	Schizosaccharomycetales	Schizosaccharomycetes	Ascomycota	Fungi	Holomycota
671987	SETT2	Setosphaeria turcica (strain 28A)	Setosphaeria	Pleosporaceae	Pleosporales	Dothiodeomycetes	Ascomycota	Fungi	Holomycota
692275	SPHMS	Sphaerulina musiva (strain SO2202)	Sphaerulina	Mycosphaerellaceae	Capnodiales	Dothiodeomycetes	Ascomycota	Fungi	Holomycota
1391915	SPOS1	Sporothrix schenckii (strain ATCC 58251 / de Perez 2211183)	Sporothrix	Ophiostomataceae	Ophiostomatales	Sordariomycetes	Ascomycota	Fungi	Holomycota
1358809	SPRLO	Spraguea lophii (strain 42_110)	Spraguea	Spraguidae	Glugeida	Microsporea	Microsporidia	Fungi	Holomycota
126957	STRMM	Strigamia maritima	Strigamia	Linotaeniidae	Geophilomorpha	Chilopoda	Arthropoda	Metazoa	Holozoa
1097556	TAPDE	Taphrina deformans (strain PYCC 5710 / ATCC 11124 / CBS 356.35 / IMI 108563 / JCM 9778 / NBRC 8474)	Taphrina	Taphrinaceae	Taphrinales	Taphrinomycetes	Ascomycota	Fungi	Holomycota
32264	TETUR	Tetranychus urticae	Tetranychus	Tetranychidae	Prostigmata	Arachnida	Arthropoda	Metazoa	Holozoa
1286976	TOGMI	Togninia minima (strain UCR-PA7)	Togninia	Togniniaceae	Diaporthales	Sordariomycetes	Ascomycota	Fungi	Holomycota
4565	WHEAT	Triticum aestivum	Triticum	Poaceae	Poales	Angiosperma	Embryophyta	Chloroplastida	Archaeplastidia
4572	TRIUA	Triticum urartu	Triticum	Poaceae	Poales	Angiosperma	Embryophyta	Chloroplastida	Archaeplastidia
1299270	WALI9	Wallemia ichthyophaga (strain EXF-994 / CBS 113033)	Wallemia	Wallemiaceae	Wallemiales	Wallemiomycetes	Basidiomycota	Fungi	Holomycota
136037	ZOONE	Zootermopsis nevadensis	Zootermopsis	Termopsidae	Isoptera	Insecta	Arthropoda	Metazoa	Holozoa
1333698	ZYGB2	Zygosaccharomyces bailii (strain CLIB 213 / ATCC 58445 / CBS 680 / CCRC 21525 / NBRC 1098 / NCYC 1416 / NRRL Y-2227)	Zygosaccharomyces	Saccharomycetaceae	Saccharomycetales	Saccharomycetes	Ascomycota	Fungi	Holomycota
339724	AJECN	Ajellomyces capsulatus (strain NAm1 / WU24)	Ajellomyces	Ajellomycetaceae	Onygenales	Eurotiomycetes	Ascomycota	Fungi	Holomycota
4577	MAIZE	Zea mays	Zea	Poaceae	Poales	Angiosperma	Embryophyta	Chloroplastida	Archaeplastidia
227321	EMENI	Emericella nidulans (strain FGSC A4 / ATCC 38163 / CBS 112.46 / NRRL 194 / M139)	Emericella	Trichocomaceae	Eurotiales	Eurotiomycetes	Ascomycota	Fungi	Holomycota
214687	MUSAM	Musa acuminata subsp. malaccensis	Musa	Musaceae	Zingiberales	Angiosperma	Embryophyta	Chloroplastida	Archaeplastidia
246437	TUPCH	Tupaia chinensis	Tupaia	Tupaiidae	Scandentia	Mammalia	Chordata	Metazoa	Holozoa
1111077	CLAP2	Claviceps purpurea (strain 20.1)	Claviceps	Clavicipitaceae	Hypocreales	Sordariomycetes	Ascomycota	Fungi	Holomycota
1287680	EUTLA	Eutypa lata (strain UCR-EL1)	Eutypa	Diatrypaceae	Xylariales	Sordariomycetes	Ascomycota	Fungi	Holomycota
1290391	BOTF1	Botryotinia fuckeliana (strain BcDW1)	Botryotinia	Sclerotiniaceae	Helotiales	Leotiomycetes	Ascomycota	Fungi	Holomycota
889517	YEASC	Saccharomyces cerevisiae (strain CEN.PK113-7D)	Saccharomyces	Saccharomycetaceae	Saccharomycetales	Saccharomycetes	Ascomycota	Fungi	Holomycota
510516	ASPOR	Aspergillus oryzae (strain ATCC 42149 / RIB 40)	Aspergillus	Trichocomaceae	Eurotiales	Eurotiomycetes	Ascomycota	Fungi	Holomycota
1220926	MUCC1	Mucor circinelloides f. circinelloides (strain 1006PhL)	Mucor	Mucoraceae	Mucorales	Mucormycotina	Zygomycota	Fungi	Holomycota
1284196	DACHA	Dactylellina haptotyla (strain CBS 200.50)	Dactylellina	Orbiliaceae	Orbiliales	Orbiliomycetes	Ascomycota	Fungi	Holomycota
5811	TOXGO	Toxoplasma gondii	Toxoplasma	Sarcocystidae	Eucoccidiorida	Conoidasida	Apicomplexa	Alveolata	Sar
1108050	THACB	Thanatephorus cucumeris (strain AG1-IB / isolate 7/3/14)	Thanatephorus	Ceratobasidiaceae	Cantharellales	Agaricomycetes	Basidiomycota	Fungi	Holomycota
6265	TOXCA	Toxocara canis	Toxocara	Toxocaridae	Ascaridida	Chromadorea	Nemata	Metazoa	Holozoa
5643	PYCCI	Pycnoporus cinnabarinus	Pycnoporus	Polyporaceae	Polyporales	Agaricomycetes	Basidiomycota	Fungi	Holomycota
4155	ERYGU	Erythranthe guttata	Erythrante	Phrymaceae	Lamiales	Angiosperma	Embryophyta	Chloroplastida	Archaeplastidia
225164	LOTGI	Lottia gigantea	Lottia	Lottiidae	Lottioidea	Gastropoda	Mollusca	Metazoa	Holozoa
5804	EIMMA	Eimeria maxima	Eimeria	Eimeriidae	Eucoccidiorida	Conoidasida	Apicomplexa	Excavata
77166	DENPD	Dendroctonus ponderosae	Dendroctonus	Curculionidae	Coleoptera	Insecta	Arthropoda	Metazoa	Holozoa
695850	SAPPC	Saprolegnia parasitica (strain CBS 223.65)	Saprolegnia	Saprolegniaceae	Saprolegniales	Peronosporea	Oomycota	Stramenopiles	Sar
50452	ARAAL	Arabis alpina	Arabis	Brassicaceae	Brassicales	Angiosperma	Embryophyta	Chloroplastida	Archaeplastidia
52586	UNCNE	Uncinula necator	Uncinula	Eryshipaceae	Erysiphales	Leotiomycetes	Ascomycota	Fungi	Holomycota
931890	ERECY	Eremothecium cymbalariae (strain CBS 270.75 / DBVPG 7215 / KCTC 17166 / NRRL Y-17582)	Eremothecium	Eremotheciaceae	Saccharomycetales	Saccharomycetes	Ascomycota	Fungi	Holomycota
36087	TRITR	Trichurus trichiura	Trichurus	Trichuridae	Trichocephalida	Enoplea	Nemata	Metazoa	Holozoa
57266	PLAF8	Plasmodium falciparum (isolate 7G8)	Plasmodium	Plasmodiidae	Haemosporida	Aconoidasida	Apicomplexa	Alveolata	Sar
5844	PLAFO	Plasmodium falciparum (isolate NF54)	Plasmodium	Plasmodiidae	Haemosporida	Aconoidasida	Apicomplexa	Alveolata	Sar
5835	PLAFC	Plasmodium falciparum (isolate Camp / Malaysia)	Plasmodium	Plasmodiidae	Haemosporida	Aconoidasida	Apicomplexa	Alveolata	Sar
130081	GALSU	Galdieria sulphuraria	Galdieria	Cyanidiaceae	Cyanidiales	Bangiophyceae	Rhodophytina	Rhodophyta	Archaeplastidia
65489	9ORYZ	Oryza barthii	Oryza	Poaceae	Poales	Angiosperma	Embryophyta	Chloroplastida	Archaeplastidia
670483	GLOTA	Gloeophyllum trabeum (strain ATCC 11539 / FP-39264 / Madison 617)	Antrodia	Fomitopsidaceae	Polyporales	Agaricomycetes	Basidiomycota	Fungi	Holomycota
72664	EUTSA	Eutrema salsugineum	Eutrema	Brassicaceae	Brassicales	Angiosperma	Embryophyta	Chloroplastida	Archaeplastidia
4909	ISSOR	Issatchenkia orientalis	Issatchenkia	Pichiaceae	Saccharomycetales	Saccharomycetes	Ascomycota	Fungi	Holomycota
983506	THACA	Thanatephorus cucumeris (strain AG1-IA)	Thanatephorus	Ceratobasidiaceae	Cantharellales	Agaricomycetes	Basidiomycota	Fungi	Holomycota
6282	ONCVO	Onchocerca volvulus	Onchocerca	Onchocercidae	Spirurida	Chromadorea	Nemata	Metazoa	Holozoa
885580	FUKDA	Fukomys damarensis	Fukomys	Bathyergidae	Rodentia	Mammalia	Chordata	Metazoa	Holozoa
3075	AUXPR	Auxenochlorella protothecoides	Auxenochlorella	Chlorellaceae	Chlorellales	Trebouxophyceae	Chlorophyta	Chloroplastida	Archaeplastidia
8897	CHAPE	Chaetura pelagica	Chaetura	Apodidae	Apodiformes	Aves	Chordata	Metazoa	Holozoa
8469	CHEMY	Chelonia mydas	Chelonia	Cheloniidae	Testudines	Pantestudines	Chordata	Metazoa	Holozoa
9555	PAPAN	Papio anubis	Papio	Cercopithecidae	Primates	Mammalia	Chordata	Metazoa	Holozoa
48698	POEFO	Poecilia formosa	Poecilia	Poeciliidae	Cyprinodontiformes	Actinopterygii	Chordata	Metazoa	Holozoa
655844	METRA	Metarhizium robertsii (strain ARSEF 23 / ATCC MYA-3075)	Metarhizium	Clavicipitaceae	Hypocreales	Sordariomycetes	Ascomycota	Fungi	Holomycota
39946	ORYSI	Oryza sativa subsp. indica	Oryza	Poaceae	Poales	Angiosperma	Embryophyta	Chloroplastida	Archaeplastidia
745407	DACSP	Dacryopinax sp. (strain DJM 731)	Dacryopinax	Dacrymycetaceae	Dacrymycetales	Dacrymycetes	Basidiomycota	Fungi	Holomycota
27334	PENEN	Penicillium expansum	Penicillium	Trichocomaceae	Eurotiales	Eurotiomycetes	Ascomycota	Fungi	Holomycota
40296	PENIT	Penicillium italicum	Penicillium	Trichocomaceae	Eurotiales	Eurotiomycetes	Ascomycota	Fungi	Holomycota
280463	EMIHU	Emiliania huxleyi CCMP1516	Emiliania	Noelaerhabdaceae	Isochrysidales	Prymnesiophyceae	Haptophyceae	Haptophyta	Hacrobia
3712	BRAOL	Brassica oleracea	Brassica	Brassicaceae	Brassicales	Angiosperma	Embryophyta	Chloroplastida	Archaeplastidia
