# Supplementary material for: Widespread Inter- and Intra-Domain Horizontal Gene Transfer of d-Amino Acid Metabolism Enzymes in Eukaryotes
Source: Front Microbiol. 2016 Dec 20;7:2001. doi: 10.3389/fmicb.2016.02001 (PMC5169069; doi:10.3389/fmicb.2016.02001)
Supplement: Supplementary Table 2 — List of detected HGT events. Events marked in red were rejected after manual inspection either because of high suspicion of contamination or due to phylogenetic incongruences with the result of a BLAST search against Uniprot database. [file Table2.XLS]

## Sheet: Sheet1
UniProtID	Detected proteins in event	Donor	Aceptor	Donor group	Aceptor group	Comentarios
Ala_racemase_N
A0BSC6_PARTE	A0BSC6_PARTE	Bacteria (Proteobacteria, Firmicutes)	Paramecium tetraurelia	Bacteria	Sar	Low aligment length
A2QG89_ASPNC	Q2U3M3_ASPOR, I8U9P5_ASPO3, B8NU58_ASPFN, G7XT79_ASPKW, G3Y8G0_ASPNA, A2QG89_ASPNC	Sordariomycetes (Nectria, Colletotrichum)	Aspergillus	Holomycota	Holomycota	Threonine aldolase. The gene seem to be present in several Penicillium species
A4HD32_LEIBR	A4I0L9_LEIIN, E9BGK2_LEIDB, A4HD32_LEIBR, E9AWI0_LEIMU, Q4DSC5_TRYCC, Q4DK76_TRYCC, K4EDS3_TRYCR, F9W8J2_TRYCI, Q57VD5_TRYB2, C9ZNR1_TRYB9	Chlorophyta	Trypanosomids	Archaeplastidia	Excavata	Present in other parasitic trypanosmatidae (Strigomonas, Angomonas, Phytomonas), but unannotated in free-living relatives (Probably absent from database). High identity with green algae (up to 55%) with good coverage. Unknown function.
A7T4X4_NEMVE	A7T4X4_NEMVE	Bacteria (Polaribacter)	Nematostella vectensis	Bacteria	Holozoa	Around 75% identity. Close hits annotated as proline synthetase. One close hit in Lepeophtheirus salmonis, a parasitic copepod.
B3L2L4_PLAKH	B3L2L4_PLAKH	Fungi (?)	Plasmodium sp	Holomycota	Sar	Low identity and no phylogenetic coherence in the donnor group. Probably an artifact.
B7G271_PHATC	B7G271_PHATC, B8C1E5_THAPS	Bacteria (Treponema)	Bacillariophyta	Bacteria	Sar	Low identity with bacteria. Probable ancient event. No detection in other bacillariophyta beyond Thalassiosira pseudonana and Phaeodactylum tricornutum, probably absent from the database.
B8BTB3_THAPS	B8BTB3_THAPS	Fungi (Basidiomycota?)	Thalassiosira pseudonana	Holomycota	Sar	Hits with low identity around 30-35%) appear widespread across several eukaryotic group. Phylogenetic reconstruction places the sequence within fungi and as sister or within Basidiomycota. Best hit as a serine dehydratase of S. pombe
D0N6U9_PHYIT	A0A067CLL6_SAPPC, K3X9Z9_PYTUL, H3GSF7_PHYRM, G4YXY4_PHYSP, D0N6U9_PHYIT	Bacteria (Proteobacteria)	Oomycota	Bacteria	Sar	No hit found in Hyaloperonospora. Found in Aphanomyces.
D2VRE6_NAEGR	D2VRE6_NAEGR	Bacteria	Naegleria gruberi	Bacteria	Excavata	Low similarity. May be ancient.
E3NPC7_CAERE	E3NPC7_CAERE	Actinobacteria	Caenorhabditis remanei	Bacteria	Holozoa
E3NVZ3_CAERE	E3NVZ3_CAERE	Acinetobacter	Caenorhabditis remanei	Bacteria	Holozoa	100% identity with a gene from Acinetobacter. Contaminating sequence.
F0ZCK4_DICPU	D3BHL7_POLPA, F0ZCK4_DICPU, PROSC_DICDI	Metazoa (?)	Dictyosteliidae	Holozoa	Amoebozoa	Best hits in metazoa and higher plants. Distant homology with fungi. Unlikely event.
K4DT16_TRYCR	K4DT16_TRYCR, Q4DF95_TRYCC, Q4DDZ9_TRYCC	Bacteria	Trypanosomids	Bacteria	Excavata	Includes Angomonas and Strigomonas.
ALR1_SCHPO	ALR1_SCHPO, ALR2_SCHPO	Bacteria	Schyzosaccharomyces pombe	Bacteria	Holomycota	Well known HGT event
Q0ULH9_PHANO	M7SM92_EUTLA, K9F8Y8_PEND2, K9G8K1_PEND1, A0A0A2L250_PENIT, B6HH89_PENCW, A0A0A2J171_PENEN, A0A0A2JQQ6_PENEN, Q0CFM0_ASPTN, S7ZQ59_PENO1, F9F2Y7_FUSOF, N4UKI7_FUSC1, S0DRW6_GIBF5, W7LAY9_GIBM7, A0A016PQ00_GIBZA, K3VCN7_FUSPC, L2G610_COLGN, T0L141_COLGC, C7Z5Y9_NECH7, Q2U3M3_ASPOR, 8U9P5_ASPO3, B8NU58_ASPFN, G7XT79_ASPKW, G3Y8G0_ASPNA, A2QG89_ASPNC, Q0ULH9_PHANO, E4ZPF1_LEPMJ, E3RMM0_PYRTT, B2W677…	Bacteria	Dothideomycetes + Eurotyomycetes + Sordariomycetes	Bacteria	Holomycota	Seem to engulf the event described in line 4. Several genus in Dothideomycetes, most of them plant pathogens. Includes strains in the genus Phaeosphaeria, Aspergillus, Penicillium, Eutypa, Cochliobolus, Pyrenophora, Leptosphaeria, Setosphaeria, Colletotrichum, Nectria, Fusarium and Gibberella. High identity (above 70%) with very distant fungi, and the gene seem to be absent in fungi unassociated …
Q5CS18_CRYPI	Q5CS18_CRYPI	Fungi (Zygomycota)	Cryptosporidium parvum (strain Iowa II)	Holomycota	Sar	Best hit in Mucoromycotina. Clear homology with fungal sequences. Hit only in Cryptosporidium muris (Strain RN66), despite other strains having their proteome available.
V4B0P7_LOTGI	V4B0P7_LOTGI	Bacteria (Deinococcus-Thermus?)	Gastropoda + Capitella teleta	Bacteria	Holozoa	Hit in another snail and a marine worm, but not in Crassostrea gigas. Lack of representation in Lophotrochozoa prevents further interpretation. Donor seem to be related to Thermus. Close hit in a crustacea.
Ala_racemase_C
T0JSY3_COLGC	T0JSY3_COLGC	Bacillus sp.	Colletotrichum gloeosporoides	Bacteria	Holomycota	98% identity with Bacillus sequences, although with very low overlap. Both sequences share a small region (around 75 aminoacids) with near 100% identity, but no relationship outside that region. Probably a contaminating squence.
Asp_glu_race
A9U7Y4_PHYPA	A9U861_PHYPA	Bacteria (Firmicutes)	Physcomitrella patens	Bacteria	Archaeplastidia
A9U861_PHYPA	A9U861_PHYPA	Bacteria (Deftia acidovorans)	Physcomitrella patens	Bacteria	Archaeplastidia	100% identity with a bacterial sequence. Contaminating sequence.
B6GWC7_PENCW	A0A0A2JWD4_PENEN, A0A0A2L1X3_PENIT, B6GWC7_PENCW	Bacteria (Betaproteobacteria?)	Penicillium sp.	Bacteria	Holomycota
B6Q7W7_PENMQ	W7MT42_GIBM7, S0EGV5_GIBF5, U7PI79_SPOS1, S3BV62_OPHP1, K2RSR9_MACPH, R1GH00_BOTPV, R8BLV4_TOGMI, N1PSS5_DOTSN, M2YZP2_PSEFD, M3B4E9_SPHMS, S3CR57_GLAL2, A0A0A2J8L0_PENEN, B6Q7W7_PENMQ, B8M4B4_TALSN, N4V1B2_COLOR, L2FU89_COLGN, T0M4C2_COLGC	Bacteria	Sordariomycetes + Dothiodeomycetes + Glarea	Bacteria	Holomycota	High identity between distantly related fungi. Absent in many non-plant pathogenic relatives. We propose a primary event from bacteria to Sordariomycetes and at least two secondary transferences. The first from a relative of Togninia to Dothideomycetes; and a second from a relative of Colletotrichum to Penicillium.
C0NRF6_AJECG	A0A0A5K5W6_PARBP, A6RFR4_AJECN, C0NRF6_AJECG, C6HT81_AJECH, F0USZ5_AJEC8	Eurotiales	Ajellomyces + Paracoccidiodes	Holomycota	Holomycota	Contains several tubulin-related protein domains (tubulin gamma-chain). Possible misspredicted gene.
C7YV07_NECH7	C7YV07_NECH7, F9FL25_FUSOF, N1RNH1_FUSC4, N4TWA5_FUSC1, A0A0D2XJ28_FUSO4, W7NAN7_GIBM7, S0DZ63_GIBF5	Bacteria (Proteobacteria)	Nectriaceae	Bacteria	Holomycota	One hit in Hirsutella minnesotensis (Ophiocordycipitaceae). Around 55% identity with bacterial sequences, mainly enterobacteriaceae.
D0MX59_PHYIT	K3X2J9_PYTUL, A0A067CAU2_SAPPC, K3WHF7_PYTUL, H3GR09_PHYRM, G4YQ96_PHYSP, D0RLT1_PHYIT, D0MX59_PHYIT	Bacteria	Oomycota	Bacteria	Sar	Absent in Hyaloperonospora. Includes at least Saprolegniales and Peronosporales (No other oomycota are present in the database). Around 35% identity with bacterial sequences and no eukaryotic hits outside oomycota.
D4CZY8_TRIVH	E4V774_ARTGP, F2S6Z5_TRIT1, D4AWH7_ARTBC, D4CZY8_TRIVH	Bacteria (Proteobacteria)	Trichophyton + Arthroderma	Bacteria	Holomycota	Probable hydantoin racemase
F9FG49_FUSOF	N4UIR2_FUSC1, F9FG49_FUSOF	Pleosporaceae	Fusarium oxysporium	Holomycota	Holomycota	Annotated as dihydropiriminidase. Around 80% identity with sequences in dothideomycetes.
G0RB82_HYPJQ	G3JKA5_CORMM, G0RB82_HYPJQ, G9MWH0_HYPVG, G9NFX7_HYPAI, G9N4Z8_HYPVG	Prokaryotes	Hypocrea + Cordyceps + Some unrelated genera	Bacteria	Holomycota	Event seem to include several disperse species absent from the database. Genera Cyphellophora, Exophiala, Oidiodendron and Bionectria. Best prokaryotic hits include bacteria and Haloferax (Hyperhalophylic archaeon).
G9NHB3_HYPAI	G9NHB3_HYPAI	Bacteria	Hypocrea atroviridis	Bacteria	Holomycota	Several best hits in Agrobacterium/Rhizobium.
H0EQ67_GLAL7	Q0UXH0_PHANO, H0EQ67_GLAL7, S3DDL3_GLAL2	Bacteria (Actinobacteria?)	Glarea lozoyensis, Phaeosphaeria nodorum and several unrelated fungi	Bacteria	Holomycota	Event seem to include several disperse species absent from the database. Genera Phaeosphaeria, Verruconis, Capronia and Pestalotiopsis. Probable arylmalonate decarboxylase.
K7JFS8_NASVI	K7JFS8_NASVI	Bacteria (Providencia sp.)	Nasonia vitripennis	Bacteria	Holozoa	97% identity with bacterial sequence. Contaminating sequence. Putative maleate isomerase.
N1S7R3_FUSC4	R8B9V5_TOGMI, S0EHQ8_GIBF5, W7NH07_GIBM7, A0A0D2YJ35_FUSO4, N4UPW5_FUSC1, F9G011_FUSOF, N1S7R3_FUSC4	Gammaproteobacteria (Erwinia?)	Nectriaceae + Togninia	Bacteria	Holomycota	Hit in Cyphelophora europaea, although with a similar identity to bacterial sequences. Same is observed for the Togninia minima hit. We suggest independent primary events or a very fast secondary event. Many of the bacterial hits are phytopathogenic bacteria (former Erwinia).
N4TWA5_FUSC1	C7YV07_NECH7, F9FL25_FUSOF, N1RNH1_FUSC4, N4TWA5_FUSC1, A0A0D2XJ28_FUSO4, W7NAN7_GIBM7, S0DZ63_GIBF5	Proteobacteria	Nectriaceae + Hirsutella	Bacteria	Holomycota	Hit in Hirsutella. Around 60% identity with Pseudomonas and other unrelated proteobacteria.
Q0CB54_ASPTN	Q0CB54_ASPTN	Proteobacteria (?)	Aspergillus terreus	Bacteria	Holomycota	Best hits around 35% identity in Pseudomonas and marine alphaproteobacteria.
Q0CB73_ASPTN	V5G544_BYSSN, Q0CB73_ASPTN, Q5ATG3_EMENI, G7Y1F8_ASPKW, A2R283_ASPNC, G3XQF4_ASPNA	Dothideomycetes	Aspergillus + Emericella + Bissoclamys	Holomycota	Holomycota	Probable N-carbamoyl D-amino acid hydrolase
Q6FWC7_CANGA	Q6FWC7_CANGA	Bacteria	Candida glabrata	Bacteria	Holomycota	Well known HGT event
S7PUH3_GLOTA	S7PUH3_GLOTA, S7PYY3_GLOTA	Dothideomycetes	Gloeophyllum trabeum	Holomycota	Holomycota	Duplicated gene. Appears related to the event described in line 39. Around 70% identity with sequences in dothideomycetes, without any other hit in basidiomycota. Putative N-carbamoyl D-amino acid hydrolase.
Pro_racemase
A7TD89_NEMVE	A7TD89_NEMVE	Pseudomonas sp.	Nematostella vectensis	Bacteria	Holozoa	Around 85% identity with Pseudomonas sequences. Probable contaminating sequence.
B8NXP2_ASPFN	B8NXP2_ASPFN	Amphimedon queenslandica	Aspergillus flavus	Holozoa	Holomycota	Tree shows an Aspergillus sequence totally surrounded by several Amphimedon sequences. However, Blast hits reject this event. The gene seem mispredicted or fused, with two distinct regions that have good identity percent with fungal sequences. Phylogenetic reconstruction is probably misleaded because of the presence of a highly repeated domain (Ankyrin-repeat domain).
C7YW35_NECH7	C7YW35_NECH8	Trichochomaceae	Nectria haematococca	Holomycota	Holomycota	Around 50% identity with sequences from different fungi in Trichocomaceae (Bissochlamys, Aspergillus, Neosartorya, Penicillium). Some fungi in other groups present similar identity percent, including Zygosaccharomyces, Botriosphaeria and Diaporthe.
G8BA25_CANPC	G8BA25_CANPC	Burkholderia sp.	Candida parapsilosis	Bacteria	Holomycota	Well known HGT event
K4DJR1_TRYCR	PRCMB_TRYCC, K4DJR1_TRYCR, PRCMA_TRYCC	Bacteria	Trypanosoma sp.	Bacteria	Excavata	Well known HGT event. Known role in immune evasion.
L8FN81_PSED2	L8FN81_PSED2	Alphaproteobacteria	Pseudogymnoascus destructans	Bacteria	Holomycota	Around 75% identity with alphaproteobacteria sequences, although alignment coverage is partial.
DAO
B3RPF1_TRIAD	A0A067R4F0_ZOONE, T1I1B2_RHOPR, E0VHM0_PEDHC, D2A2T4_TRICA, U4U2G1_DENPD, N6TSF2_DENPD, K7IQ41_NASVI, E2BM76_HARSA, E2AK77_CAMFO, F4WFF6_ACREC, E9IMB3_SOLIN, Q7QIX8_ANOGA, W5JF49_ANODA, B0XBR3_CULQU, Q16F15_AEDAE, Q16U39_AEDAE, B4NNG9_DROWI, B4JDE3_DROGR, B4KKA6_DROMO, B4LS22_DROVI, Q28XF9_DROPS, B4GG26_DROPE, B3MIC6_DROAN, B3NLJ7_DROER, B4P539_DROYA, A1ZAZ2_DROME, B4HN74_DROSE, B4QBE0_DROSI, H9J…	Bacteria	Metazoa	Bacteria	Holozoa	Around 60% identity across metazoan hits. Some eukaryotic hits outside metazoa. Annotated as mitocondrial sarcosine dehydrogenase in Homo sapiens. Rejected event.
B3S7X8_TRIAD	B3S7Y0_TRIAD, B3SEA5_TRIAD, B3S7Y1_TRIAD, B3S7Y2_TRIAD, B3S7X8_TRIAD, B3S7X9_TRIAD, B3SEA6_TRIAD, K1QBP3_CRAGI, C3YNP9_BRAFL, C3YNP8_BRAFL, W4ZJS3_STRPU, W4ZJS2_STRPU, W4ZJS4_STRPU, W4YQZ3_STRPU, W4YQZ2_STRPU, W4Y173_STRPU, W4Y169_STRPU	Bacteria	Metazoa	Bacteria	Holozoa	Sequence show homology to several unrelated metazoa for which usually more than one sequence appear. Most hits outside metazoa with identity below 35%. Bacterial hits in Proteobacteria.
E2A5M7_CAMFO	E0VHC3_PEDHC, A0A067R5Z2_ZOONE, E2AFR4_CAMFO, E2C0J5_HARSA, F4W6V4_ACREC, E9J3K1_SOLIN, D6WGA8_TRICA, N6T053_DENPD, B4NP81_DROWI, B3MXF7_DROAN, B4Q063_DROYA, B4R4H6_DROSI, B3NU25_DROER, Q29J50_DROPS, B4JKC8_DROGR, B4M7A7_DROVI, B4L5R6_DROMO, Q7Q2M2_ANOGA, Q16VJ0_AEDAE, B0XBZ6_CULQU, H9IXN7_BOMMO, G6CXH7_DANPL, J9K0C5_ACYPI, J9JRD9_ACYPI, A0A067R9S8_ZOONE, E2A5M7_CAMFO, K7IP53_NASVI, D6W886_TRICA,…	Metazoa	Camponotus floridanus	Holozoa	Holozoa	Pyruvate dehydrogenase phosphatase regulatory subunit, mitochondrial. Homologs detected in most metazoan groups. Patchy distribution in insects, probably due to unrepresentation of mitochondrial proteome rather than real absence. Rejected event.
E2AK77_CAMFO	T1I1B2_RHOPR, E0VHM0_PEDHC, A0A067R4F0_ZOONE, K7IQ41_NASVI, E2BM76_HARSA, E2AK77_CAMFO, E9IMB3_SOLIN, F4WFF6_ACREC, W4WFN5_ATTCE, Q7QIX8_ANOGA, W5JF49_ANODA, B0XBR3_CULQU, Q16F15_AEDAE, Q16U39_AEDAE, B4NNG9_DROWI, B4KKA6_DROMO, B4LS22_DROVI, B4JDE3_DROGR, Q28XF9_DROPS, B4GG26_DROPE, B3MIC6_DROAN, B3NLJ7_DROER, B4P539_DROYA, A1ZAZ2_DROME, B4HN74_DROSE, B4QBE0_DROSI, H9JEA1_BOMMO, G6D375_DANPL, D2A…	Bacteria	Metazoa	Bacteria	Holozoa	Around 40% identity across metazoan hits. Annotated as mitocondrial sarcosine dehydrogenase. No non-metazoan hit in the first 500 blast hits against UniprotKB. Rejected event.
G4YKQ5_PHYSP	A0A067CIG8_SAPPC, A0A067CAX9_SAPPC, K3X0N3_PYTUL, M4BM46_HYAAE, G4YKQ5_PHYSP, H3GWN3_PHYRM	Bacteria (Proteobacteria?)	Oomycota	Bacteria	Sar	Ancient event. D-amino acid dehydrogenase. Around 30% identity with proteobacteria.
G7XNQ7_ASPKW	C7ZN27_NECH7, G7XNQ7_ASPKW, A2QR45_ASPNC, G3YH79_ASPNA, B8NP20_ASPFN, Q2U370_ASPOR, I8ACB9_ASPO3, A1C5M8_ASPCL, U7PK00_SPOS1, B6HQW8_PENCW, A0A0A2J5Q3_PENEN	Bacteria	Trichocomaceae + Nectria haematococca + Exophiala + Cladophialophora	Bacteria	Holomycota	Extracellular 3-ketosteroid 1-dehydrogenase. Fungal hits include several members of the Trichocomaceae (Aspergillus, Penicillium, Sporothrix), Nectria haematococca, Exophiala and Cladophialophora. Around 35% identity with bacterial sequences.
G7Y0U1_ASPKW	G7Y0U1_ASPKW, G3XM92_ASPNA, A2QTA9_ASPNC	Colletotrichum sp. (C. orbiculare?)	Aspergillus sp.	Holomycota	Holomycota	Putative FAD binding monooxygenase. Around 50% identity with sequences in Colletotrichum.
J4GBU0_FIBRA	U4LWB3_PYROM, S2JX28_MUCC1, A3LPN1_PICST, A3LSP6_PICST, G3AE30_SPAPN, H8WZ57_CANO9, G8BL02_CANPC, C4JHX7_UNCRE, C5P342_COCP7, E9CUG4_COCPS, J3KLJ0_COCIM, R7YTF4_CONA1, C7ZCJ5_NECH7, R0J5B6_SETT2, N4WLN1_COCH4, M2UZK7_COCH5, J3NUX1_GAGT3, H1V8C8_COLHI, N4ULG9_COLOR, T0JPK5_COLGC, L2FWR3_COLGN, B6HT90_PENCW, A0A0A2JLP9_PENEN, Q0CHX3_ASPTN, Q4W9H5_ASPFU, I8TJH3_ASPO3, Q2USU4_ASPOR, B8MB87_TALSN, E2P…	Oryza sp.	Fungi	Archaeplastidia	Holomycota	Rejected event. It places the donor as a very recent genus (Oryza), while comprising a very basal aceptor (hits include many members in Ascomycota, Basidiomycota and even Mucoromycotina).
J4H108_FIBRA	J4H097_FIBRA	Trichochomaceae (Talaromyces sp.?)	Fibroporia radiculosa	Holomycota	Holomycota	Blast search does not support this event. No apparent homology with sequences in ascomycota. Probable phylogenetic artifact.
K1WMI5_MARBU	S8E7Z1_FOMPI, K5UX73_PHACS, K5W671_PHACS, K1WMI5_MARBU, A0A0A2L988_PENIT, U1GIZ9_ENDPU, M7TDL1_EUTLA, K2RYE7_MACPH, R1G4D9_BOTPV, J0WTI5_AURDE, Q0UD53_PHANO, R1E6S7_BOTPV, K2SC06_MACPH, M2R264_CERS8, E2M0I6_MONPE, V2WIX0_MONRO, D8Q542_SCHCM, D8Q540_SCHCM, Q2UBB9_ASPOR, B8NPU6_ASPFN, I8IAW1_ASPO3, C4JGU3_UNCRE, I9NMQ7_COCIM, C5P3Q9_COCP7, E9D723_COCPS, U4LFG2_PYROM, G9NRZ1_HYPAI, V5GCM5_BYSSN, Q2T…	Bacteria	Many unrelated fungi	Bacteria	Holomycota	Fungal hits from 70 to 50% of identity, including very distantly related fungi. Bacterial hits around 40% identity. Fungal sequences show huge phylogenetic incongruences, possible due to secondary HGT. Generally speaking, basidiomycota sequences seem to be more basal and we propose the aceptor of the first bacteria to fungi HGT event to be a basidiomycota.
K3VX87_FUSPC	A0A016PAZ8_GIBZA, K3VX87_FUSPC	Aspergillus + Neosartorya	Fusarium pseudograminearum + Gibberella zeae	Holomycota	Holomycota	Identity between Fusarium and Gibberella around 97%. Identity with Aspergillus species (A. fumigatus) around 52%. Probable fructosyl amino acid oxydase.
K3VZW3_FUSPC	G3J2V1_CORMM, J5JBI2_BEAB2, A1DJG9_NEOFI, B0XWZ9_ASPFC, Q4WFS6_ASPFU, B6HB90_PENCW, Q2U347_ASPOR, B8NMP5_ASPFN, I8U4B8_ASPO3, C7Z686_NECH7, A0A016PDU8_GIBZA, K3VZW3_FUSPC, N4UR84_FUSC1, N1S899_FUSC4, S0E6Z3_GIBF5, A0A0D2YHL1_FUSO4, F9G7H9_FUSOF, W7MVI2_GIBM7, B6HFW3_PENCW, A0A0D2XDA3_FUSO4, N1RFR1_FUSC4, N4TPE8_FUSC1, F9G1M2_FUSOF, R8BPN4_TOGMI, A0A0D2XL91_FUSO4, N4UDP3_FUSC1, N1RVC9_FUSC4, S0DZF…	Actinobacteria	Hypocreales + Trichocomaceae + Togninia + Cochliobolus	Bacteria	Holomycota	The first event seem to have happened within Hypocreales (Cordycipitales + Nectriaceae), with posterior expansion in Nectriaceae and secondary transferences to the other fungi. Farthest fungal hits before bacterial sequences share around 60% identity, slighly higher than best bacterial hits in Actinobacteria. Annotated as sarcosine oxydase.
L7IF31_MAGOY	G4NI85_MAGO7, L7IF31_MAGOY, J3NPL2_GAGT3, A0A0C4EGV4_MAGP6	Ustilagomycotina (Georgefischerales?)	Magnaporthales	Holomycota	Holomycota	62% identity in a FAD dependent oxydorreductase in Tilletiaria anomala (Ustilagomicotina, Exobasidiomycetes, Georgefischeriales); similar to the diferences between species within Magnaporthales.
Dala_Dala_N
A9U730_PHYPA	A9U730_PHYPA	Delftia sp.	Physcomitrella patens	Bacteria	Archaeplastidia	100% identity with bacterial sequences. Contaminating sequence.
A9U7Q2_PHYPA	A9U7Q2_PHYPA	Paenibacillus sp.	Physcomitrella patens	Bacteria	Archaeplastidia	86% identity with bacterial sequences. Probable contaminating sequence.
E3NWG3_CAERE	E3NWG3_CAERE	Actinobacteria	Caenorhabditis remanei	Bacteria	Holozoa	60% identity with Actinobacterial sequences.
F0Y5R2_AURAN	F0Y5R2_AURAN	Bacteria	Aureococcus anophagefferens	Bacteria	Sar	35% identity with bacterial sequences.
F7WAN9_SORMK	F7WAN9_SORMK, G4V0S8_NEUT9, Q1K5L5_NEUCR, F8MVP6_NEUT8	Bacteroidetes	Sordariaceae	Bacteria	Holomycota	Above 45% identity with bacteroidetes sequences. Gene present in Sordaria and Neurospora.
Dala_Dala_C
L2FQG4_COLGN	L2FQG4_COLGN	Eurotiomycetes	Colletotrichum gloeosporoides	Holomycota	Holomycota	Best hit in Colletotrichum floriniae and Scedosporium apiospermum. Around 60% identity with Eurotiomycetes sequences. Annotated as acetyl-biotin carboxylase subunit.
