# Supplementary material for: Widespread Inter- and Intra-Domain Horizontal Gene Transfer of d-Amino Acid Metabolism Enzymes in Eukaryotes
Source: Front Microbiol. 2016 Dec 20;7:2001. doi: 10.3389/fmicb.2016.02001 (PMC5169069; doi:10.3389/fmicb.2016.02001)
Supplement: Supplementary Table 3 — List of plant-associated fungi and oomycota. The table indicates if the species is considered plant-associated (Y) or not (N). Classification into one lifestyle or the other is based on wikipedia articles of the given species or bibliographical evidence. In the second case, citation is provided. [file Table3.XLS]

## Sheet: Sheet1
#TaxaID	#Mnemonic	#Name	#Class	#Plant associated?	#References
684364	BATDJ	Batrachochytrium dendrobatidis (strain JAM81 / FGSC 10211)	Chytridiomycetes	N
1126212	MACPH	Macrophomina phaseolina (strain MS6)	Dothiodeomycetes	Y
336722	ZYMTI	Zymoseptoria tritici (strain CBS 115943 / IPO323)	Dothiodeomycetes	Y
985895	LEPMJ	Leptosphaeria maculans (strain JN3 / isolate v23.1.3 / race Av1-4-5-6-7-8)	Dothiodeomycetes	Y
321614	PHANO	Phaeosphaeria nodorum (strain SN15 / ATCC MYA-4574 / FGSC 10173)	Dothiodeomycetes	Y
861557	PYRTT	Pyrenophora teres f. teres (strain 0-1)	Dothiodeomycetes	Y
426418	PYRTR	Pyrenophora tritici-repentis (strain Pt-1C-BFP)	Dothiodeomycetes	Y
858893	EXODN	Exophiala dermatitidis (strain ATCC 34100 / CBS 525.76 / NIH/UT8656)	Eurotiomycetes	N
344612	ASPCL	Aspergillus clavatus (strain ATCC 1007 / CBS 513.65 / DSM 816 / NCTC 3887 / NRRL 1)	Eurotiomycetes	N
332952	ASPFN	Aspergillus flavus (strain ATCC 200026 / FGSC A1120 / NRRL 3357 / JCM 12722 / SRRC 167)	Eurotiomycetes	Y
1033177	ASPKW	Aspergillus kawachii (strain NBRC 4308)	Eurotiomycetes	Y
380704	ASPNA	Aspergillus niger (strain ATCC 1015 / CBS 113.46 / FGSC A1144 / LSHB Ac4 / NCTC 3858a / NRRL 328 / USDA 3528.7)	Eurotiomycetes	Y
425011	ASPNC	Aspergillus niger (strain CBS 513.88 / FGSC A1513)	Eurotiomycetes	Y
1160506	ASPO3	Aspergillus oryzae (strain 3.042)	Eurotiomycetes	Y
341663	ASPTN	Aspergillus terreus (strain NIH 2624 / FGSC A1156)	Eurotiomycetes	N
330879	ASPFU	Neosartorya fumigata (strain ATCC MYA-4609 / Af293 / CBS 101355 / FGSC A1100)	Eurotiomycetes	Y	Tekaia & Latgé (2005)
451804	ASPFC	Neosartorya fumigata (strain CEA10 / CBS 144.89 / FGSC A1163)	Eurotiomycetes	Y	Tekaia & Latgé (2005)
1170230	PEND1	Penicillium digitatum (strain Pd1 / CECT 20795)	Eurotiomycetes	Y
500485	PENCW	Penicillium chrysogenum (strain ATCC 28089 / DSM 1075 / Wisconsin 54-1255)	Eurotiomycetes	N
331117	NEOFI	Neosartorya fischeri (strain ATCC 1020 / DSM 3700 / FGSC A1164 / NRRL 181)	Eurotiomycetes	Y
441960	PENMQ	Penicillium marneffei (strain ATCC 18224 / CBS 334.59 / QM 7333)	Eurotiomycetes	N
441959	TALSN	Talaromyces stipitatus (strain ATCC 10500 / CBS 375.48 / QM 6759 / NRRL 1006)	Eurotiomycetes	N
447093	AJECG	Ajellomyces capsulata (strain G186AR / H82 / ATCC MYA-2454 / RMSCC 2432)	Eurotiomycetes	N
544712	AJECH	Ajellomyces capsulata (strain H143)	Eurotiomycetes	N
544711	AJEC8	Ajellomyces capsulata (strain H88)	Eurotiomycetes	N
653446	AJEDA	Ajellomyces dermatitidis (strain ATCC 18188 / CBS 674.68)	Eurotiomycetes	N
559297	AJEDR	Ajellomyces dermatitidis (strain ER-3 / ATCC MYA-2586)	Eurotiomycetes	N
559298	AJEDS	Ajellomyces dermatitidis (strain SLH14081)	Eurotiomycetes	N
663331	ARTBC	Arthroderma benhamiae (strain ATCC MYA-4681 / CBS 112371)	Eurotiomycetes	N
535722	ARTGP	Arthroderma gypseum (strain ATCC MYA-4604 / CBS 118893)	Eurotiomycetes	N
559882	TRIEC	Trichophyton equinum (strain ATCC MYA-4606 / CBS 127.97)	Eurotiomycetes	N
559305	TRIRC	Trichophyton rubrum (strain ATCC MYA-4607 / CBS 118892)	Eurotiomycetes	N
647933	TRIT1	Trichophyton tonsurans (strain CBS 112818)	Eurotiomycetes	N
663202	TRIVH	Trichophyton verrucosum (strain HKI 0517)	Eurotiomycetes	N
222929	COCP7	Coccidioides posadasii (strain C735)	Eurotiomycetes	N
443226	COCPS	Coccidioides posadasii (strain RMSCC 757 / Silveira)	Eurotiomycetes	N
502779	PARBA	Paracoccidioides lutzii (strain ATCC MYA-826 / Pb01)	Eurotiomycetes	N
482561	PARBP	Paracoccidioides brasiliensis (strain Pb03)	Eurotiomycetes	N
502780	PARBD	Paracoccidioides brasiliensis (strain Pb18)	Eurotiomycetes	N
336963	UNCRE	Uncinocarpus reesii (strain UAMH 1704)	Eurotiomycetes	N
1072389	MARBU	Marssonina brunnea f. sp. multigermtubi (strain MB_m1)	Leotiomycetes	Y
1104152	GLAL7	Glarea lozoyensis (strain ATCC 74030 / MF5533)	Leotiomycetes	N
999810	BOTF4	Botryotinia fuckeliana (strain T4)	Leotiomycetes	Y
665079	SCLS1	Sclerotinia sclerotiorum (strain ATCC 18683 / 1980 / Ss-1)	Leotiomycetes	Y
658429	PSED2	Pseudogymnoascus destructans (strain ATCC MYA-4855 / 20631-21)	Leotiomycetes	N
756982	ARTOA	Arthrobotrys oligospora (strain ATCC 24927 / CBS 115.81 / DSM 1491)	Orbiliomycetes	Y	Bordallo et al (2002)
656061	TUBMM	Tuber melanosporum (strain Mel28)	Pezizomycetes	Y
645133	COLGM	Colletotrichum graminicola (strain M1.001 / M2 / FGSC 10212)	Sordariomycetes	Y
1213859	COLGN	Colletotrichum gloeosporioides (strain Nara gc5)	Sordariomycetes	Y
759273	COLHI	Colletotrichum higginsianum (strain IMI 349063)	Sordariomycetes	Y
526221	VERA1	Verticillium alfalfae (strain VaMs.102 / ATCC MYA-4576 / FGSC 10136)	Sordariomycetes	Y
498257	VERDV	Verticillium dahliae (strain VdLs.17 / ATCC MYA-4575 / FGSC 10137)	Sordariomycetes	Y	Gao et al (2011)
655827	METAQ	Metarhizium acridum (strain CQMa 102)	Sordariomycetes	Y	Gao et al (2011)
5530	METAN	Metarhizium anisopliae (strain ARSEF 23 / ATCC MYA-3075)	Sordariomycetes	Y
983644	CORMM	Cordyceps militaris (strain CM01)	Sordariomycetes	N
655819	BEAB2	Beauveria bassiana (strain ARSEF 2860)	Sordariomycetes	Y
452589	HYPAI	Hypocrea atroviridis (strain ATCC 20476 / IMI 206040)	Sordariomycetes	N	Druzhinina et al (2011)
431241	HYPJQ	Hypocrea jecorina (strain QM6a)	Sordariomycetes	Y	Druzhinina et al (2011)
413071	HYPVG	Hypocrea virens (strain Gv29-8 / FGSC 10586)	Sordariomycetes	Y	Druzhinina et al (2011)
229533	GIBZE	Gibberella zeae (strain PH-1 / ATCC MYA-4620 / FGSC 9075 / NRRL 31084)	Sordariomycetes	Y
1028729	FUSPC	Fusarium pseudograminearum (strain CS3096)	Sordariomycetes	Y
426428	FUSO4	Fusarium oxysporum f. sp. lycopersici (strain 4287 / CBS 123668 / FGSC 9935 / NRRL 34936)	Sordariomycetes	Y
660025	FUSOF	Fusarium oxysporum (strain Fo5176)	Sordariomycetes	Y
660122	NECH7	Nectria haematococca (strain 77-13-4 / ATCC MYA-4622 / FGSC 9596 / MPVI)	Sordariomycetes	Y
644352	GAGT3	Gaeumannomyces graminis var. tritici (strain R3-111a-1)	Sordariomycetes	Y
242507	MAGO7	Magnaporthe oryzae (strain 70-15 / ATCC MYA-4617 / FGSC 8958)	Sordariomycetes	Y
655863	GROCL	Grosmannia clavigera (strain kw1407 / UAMH 11150)	Sordariomycetes	Y
306901	CHAGB	Chaetomium globosum (strain ATCC 6205 / CBS 148.51 / DSM 1962 / NBRC 6347 / NRRL 1970)	Sordariomycetes	Y
759272	CHATD	Chaetomium thermophilum (strain DSM 1495 / CBS 144.50 / IMI 039719)	Sordariomycetes	N
78579	THIHA	Thielavia heterothallica (strain ATCC 42464 / BCRC 31852 / DSM 1799)	Sordariomycetes	Y	Berka et al (2011)
578455	THITE	Thielavia terrestris (strain ATCC 38088 / NRRL 8126)	Sordariomycetes	Y	Berka et al (2011)
515849	PODAN	Podospora anserina (strain S / ATCC MYA-4624 / DSM 980 / FGSC 10383)	Sordariomycetes	N
367110	NEUCR	Neurospora crassa (strain ATCC 24698 / 74-OR23-1A / CBS 708.71 / DSM 1257 / FGSC 987)	Sordariomycetes	Y	Turner et al (2001)
510951	NEUT8	Neurospora tetrasperma (strain FGSC 2508 / ATCC MYA-4615 / P0657)	Sordariomycetes	Y	Turner et al (2001)
510952	NEUT9	Neurospora tetrasperma (strain FGSC 2509 / P0656)	Sordariomycetes	Y	Turner et al (2001)
771870	SORMK	Sordaria macrospora (strain ATCC MYA-333 / DSM 997 / K(L3346) / K-hell)	Sordariomycetes	N
284592	DEBHA	Debaryomyces hansenii (strain ATCC 36239 / CBS 767 / JCM 1990 / NBRC 0083 / IGC 2968)	Saccharomycetes	N
379508	LODEL	Lodderomyces elongisporus (strain ATCC 11503 / CBS 2605 / JCM 1781 / NBRC 1676 / NRRL YB-4239)	Saccharomycetes	N
294746	PICGU	Meyerozyma guilliermondii (strain ATCC 6260 / CBS 566 / DSM 6381 / JCM 1539 / NBRC 10279 / NRRL Y-324)	Saccharomycetes	N
559304	PICSO	Pichia sorbitophila (strain ATCC MYA-4447 / BCRC 22081 / CBS 7064 / NBRC 10061 / NRRL Y-12695)	Saccharomycetes	N
322104	PICST	Scheffersomyces stipitis (strain ATCC 58785 / CBS 6054 / NBRC 10063 / NRRL Y-11545)	Saccharomycetes	N
619300	SPAPN	Spathaspora passalidarum (strain NRRL Y-27907 / 11-Y1)	Saccharomycetes	N
284591	YARLI	Yarrowia lipolytica (strain CLIB 122 / E 150)	Saccharomycetes	N
306902	CLAL4	Clavispora lusitaniae (strain ATCC 42720)	Saccharomycetes	N
237561	CANAL	Candida albicans (strain SC5314 / ATCC MYA-2876)	Saccharomycetes	N
294748	CANAW	Candida albicans (strain WO-1)	Saccharomycetes	N
573826	CANDC	Candida dubliniensis (strain CD36 / ATCC MYA-646 / CBS 7987 / NCPF 3949 / NRRL Y-17841)	Saccharomycetes	N
1136231	CANO9	Candida orthopsilosis (strain 90-125)	Saccharomycetes	N
578454	CANPC	Candida parapsilosis (strain CDC 317 / ATCC MYA-4646)	Saccharomycetes	N
590646	CANTC	Candida tenuis (strain ATCC 10573 / BCRC 21748 / CBS 615 / JCM 9827 / NBRC 10315 / NRRL Y-1498 / VKM Y-70)	Saccharomycetes	N
294747	CANTT	Candida tropicalis (strain ATCC MYA-3404 / T1)	Saccharomycetes	N
1206466	WICCF	Wickerhamomyces ciferrii (strain F-60-10 / ATCC 14091 / CBS 111 / JCM 3599 / NBRC 0793 / NRRL Y-1031)	Saccharomycetes	N
284811	ASHGO	Ashbya gossypii (strain ATCC 10895 / CBS 109.51 / FGSC 9923 / NRRL Y-1056)	Saccharomycetes	N
931890	ERECY	Eremothecium cymbalariae (strain CBS 270.75 / DBVPG 7215 / KCTC 17166 / NRRL Y-17582)	Saccharomycetes	N
1071382	KAZAF	Kazachstania africana (strain ATCC 22294 / BCRC 22015 / CBS 2517 / CECT 1963 / NBRC 1671 / NRRL Y-8276)	Saccharomycetes	N
1071383	KAZNA	Kazachstania naganishii (strain ATCC MYA-139 / BCRC 22969 / CBS 8797 / CCRC 22969 / KCTC 17520 / NBRC 10181 / NCYC 3082)	Saccharomycetes	N
284590	KLULA	Kluyveromyces lactis (strain ATCC 8585 / CBS 2359 / DSM 70799 / NBRC 1267 / NRRL Y-1140 / WM37)	Saccharomycetes	N
981350	PICP7	Komagataella pastoris (strain ATCC 76273 / CBS 7435 / CECT 11047 / NRRL Y-11430 / Wegner 21-1)	Saccharomycetes	N
644223	PICPG	Komagataella pastoris (strain GS115 / ATCC 20864)	Saccharomycetes	N
559295	LACTC	Lachancea thermotolerans (strain ATCC 56472 / CBS 6340 / NRRL Y-8284)	Saccharomycetes	N
284593	CANGA	Candida glabrata (strain ATCC 2001 / CBS 138 / JCM 3761 / NBRC 0622 / NRRL Y-65)	Saccharomycetes	N
1064592	NAUCC	Naumovozyma castellii (strain ATCC 76901 / CBS 4309 / NBRC 1992 / NRRL Y-12630)	Saccharomycetes	N
1071378	NAUDC	Naumovozyma dairenensis (strain ATCC 10597 / BCRC 20456 / CBS 421 / NBRC 0211 / NRRL Y-12639)	Saccharomycetes	N
1160507	SACAR	Saccharomyces arboricola (strain H-6 / AS 2.3317 / CBS 10644)	Saccharomycetes	N
559292	YEAST	Saccharomyces cerevisiae (strain ATCC 204508 / S288c)	Saccharomycetes	N
545124	YEAS6	Saccharomyces cerevisiae (strain AWRI1631)	Saccharomycetes	N
764097	YEASA	Saccharomyces cerevisiae (strain AWRI796)	Saccharomycetes	N
764102	YEASB	Saccharomyces cerevisiae (strain FostersB)	Saccharomycetes	N
764101	YEASO	Saccharomyces cerevisiae (strain FostersO)	Saccharomycetes	N
574961	YEAS2	Saccharomyces cerevisiae (strain JAY291)	Saccharomycetes	N
721032	YEASK	Saccharomyces cerevisiae (strain Kyokai no. 7 / NBRC 101557)	Saccharomycetes	N
643680	YEAS8	Saccharomyces cerevisiae (strain Lalvin EC1118 / Prise de mousse)	Saccharomycetes	N
764098	YEASL	Saccharomyces cerevisiae (strain Lalvin QA23)	Saccharomycetes	N
285006	YEAS1	Saccharomyces cerevisiae (strain RM11-1a)	Saccharomycetes	N
764099	YEASV	Saccharomyces cerevisiae (strain VIN 13)	Saccharomycetes	N
307796	YEAS7	Saccharomyces cerevisiae (strain YJM789)	Saccharomycetes	N
764100	YEASZ	Saccharomyces cerevisiae (strain Zymaflore VL3)	Saccharomycetes	N
226230	SACK1	Saccharomyces kudriavzevii (strain ATCC MYA-4449 / AS 2.2408 / CBS 8840 / NBRC 1802 / NCYC 2889)	Saccharomycetes	N
1071380	TETBL	Tetrapisispora blattae (strain ATCC 34711 / CBS 6284 / DSM 70876 / NBRC 10599 / NRRL Y-10934 / UCD 77-7)	Saccharomycetes	N
1071381	TETPH	Tetrapisispora phaffii (strain ATCC 24235 / CBS 4417 / NBRC 1672 / NRRL Y-8282 / UCD 70-5)	Saccharomycetes	N
1076872	TORDC	Torulaspora delbrueckii (strain ATCC 10662 / CBS 1146 / NBRC 0425 / NCYC 2629 / NRRL Y-866)	Saccharomycetes	N
436907	VANPO	Vanderwaltozyma polyspora (strain ATCC 22028 / DSM 70294)	Saccharomycetes	N
559307	ZYGRC	Zygosaccharomyces rouxii (strain ATCC 2623 / CBS 732 / NBRC 1130 / NCYC 568 / NRRL Y-229)	Saccharomycetes	N
871575	PICAD	Pichia angusta (strain ATCC 26012 / NRRL Y-7560 / DL-1)	Saccharomycetes	N
1209962	PNEJ8	Pneumocystis jiroveci (strain SE8)	Pneumocystidomycetes	N
402676	SCHJY	Schizosaccharomyces japonicus (strain yFS275 / FY16936)	Schizosaccharomycetes	N
284812	SCHPO	Schizosaccharomyces pombe (strain 972 / ATCC 24843)	Schizosaccharomycetes	N
936046	AGABB	Agaricus bisporus var. bisporus (strain H97 / ATCC MYA-4626 / FGSC 10389)	Agaricomycetes	N
597362	AGABU	Agaricus bisporus var. burnettii (strain JB137-S8 / ATCC MYA-4627 / FGSC 10392)	Agaricomycetes	N
554373	MONPE	Moniliophthora perniciosa (strain FA553 / isolate CP02)	Agaricomycetes	Y
240176	COPC7	Coprinopsis cinerea (strain Okayama-7 / 130 / ATCC MYA-4618 / FGSC 9003)	Agaricomycetes	N
578458	SCHCM	Schizophyllum commune (strain H4-8 / FGSC 9210)	Agaricomycetes	Y
486041	LACBS	Laccaria bicolor (strain S238N-H82 / ATCC MYA-4686)	Agaricomycetes	Y
936435	SERL3	Serpula lacrymans var. lacrymans (strain S7.3)	Agaricomycetes	Y
578457	SERL9	Serpula lacrymans var. lacrymans (strain S7.9)	Agaricomycetes	Y
717982	AURDE	Auricularia delicata (strain TFB10046)	Agaricomycetes	Y	Floudas et al (2012)
650164	PHACS	Phanerochaete carnosa (strain HHB-10118-sp)	Agaricomycetes	Y
1078123	FIBRA	Fibroporia radiculosa (strain TFFH 294)	Agaricomycetes	Y
561896	POSPM	Postia placenta (strain ATCC 44394 / Madison 698-R)	Agaricomycetes	Y
1109443	PIRID	Piriformospora indica (strain DSM 11827)	Agaricomycetes	Y
1186058	TRIAS	Trichosporon asahii var. asahii (strain ATCC 90039 / CBS 2479 / JCM 2466 / KCTC 7840 / NCYC 2677 / UAMH 7654)	Tremellomycetes	N
1220162	TRIAC	Trichosporon asahii var. asahii (strain CBS 8904)	Tremellomycetes	N
367775	CRYGW	Cryptococcus gattii serotype B (strain WM276 / ATCC MYA-4071)	Tremellomycetes	N
235443	CRYNH	Cryptococcus neoformans var. grubii serotype A (strain H99 / ATCC 208821 / CBS 10515 / FGSC 9487)	Tremellomycetes	N
283643	CRYNB	Cryptococcus neoformans var. neoformans serotype D (strain B-3501A)	Tremellomycetes	N
214684	CRYNJ	Cryptococcus neoformans var. neoformans serotype D (strain JEC21 / ATCC MYA-565)	Tremellomycetes	N
671144	WALSC	Wallemia sebi (strain ATCC MYA-4683 / CBS 633.66)	Wallemiomycetes	N
1001064	RHOG2	Rhodotorula glutinis (strain ATCC 204091 / IIP 30 / MTCC 1151)	Microbotryomycetes	N
764103	MIXOS	Mixia osmundae (strain CBS 9802 / IAM 14324 / JCM 22182 / KY 12970)	Mixiomycetes	Y	Toome et al (2014)
747676	MELLP	Melampsora larici-populina (strain 98AG31 / pathotype 3-4-7)	Pucciniomycetes	Y
418459	PUCGT	Puccinia graminis f. sp. tritici (strain CRL 75-36-700-3 / race SCCL)	Pucciniomycetes	Y
630390	PUCT1	Puccinia triticina (isolate 1-1 / race 1 (BBBD))	Pucciniomycetes	Y
425265	MALGO	Malassezia globosa (strain ATCC MYA-4612 / CBS 7966)	Pucciniomycetes	Y
999809	SPORE	Sporisorium reilianum (strain SRZ2)	Ustilaginomycetes	Y
1128400	USTH4	Ustilago hordei (strain Uh4875-4)	Ustilaginomycetes	Y
237631	USTMA	Ustilago maydis (strain 521 / FGSC 9021)	Ustilaginomycetes	Y
246409	RHIO9	Rhizopus delemar (strain RA 99-880 / ATCC MYA-4621 / FGSC 9543 / NRRL 43880)	Mucormycotina	Y
1003232	EDHAE	Edhazardia aedis (strain USNM 41457)	Microsporea	N
481877	ENTBH	Enterocytozoon bieneusi (strain H348)	Microsporea	N
881290	NEMP1	Nematocida parisii (strain ERTm1 / ATCC PRA-289)	Nematocida	N
935791	NEMP3	Nematocida parisii (strain ERTm3)	Nematocida	N
944018	NEMS1	Nematocida sp. 1 (strain ERTm2 / ATCC PRA-371)	Nematocida	N
578460	NOSCE	Nosema ceranae (strain BRL01)	Microsporea	N
993615	VITCO	Vittaforma corneae (strain ATCC 50505)	Microsporea	N
72359	TRAHO	Trachipleistophora hominis	Microsporea	N
948595	VAVCU	Vavraia culicis (isolate floridensis)	Microsporea	N
284813	ENCCU	Encephalitozoon cuniculi (strain GB-M1)	Microsporea	N
907965	ENCHA	Encephalitozoon hellem (strain ATCC 50504)	Microsporea	N
876142	ENCIT	Encephalitozoon intestinalis (strain ATCC 50506)	Microsporea	N
1178016	ENCRO	Encephalitozoon romaleae (strain SJ-2008)	Microsporea	N
554155	ARTOC	Arthroderma otae (strain ATCC MYA-4605 / CBS 113480)	Eurotiomycetes	N
566037	ASHAC	Ashbya aceri	Saccharomycetes	N
717646	BAUCO	Baudoinia compniacensis (strain UAMH 10762)	Dothiodeomycetes	N
665024	COCH4	Cochliobolus heterostrophus (strain C4 / ATCC 48331 / race T)	Dothiodeomycetes	Y
701091	COCH5	Cochliobolus heterostrophus (strain C5 / ATCC 48332 / race O)	Dothiodeomycetes	Y
665912	COCSN	Cochliobolus sativus (strain ND90Pr / ATCC 201652)	Dothiodeomycetes	Y
546991	BLUG1	Blumeria graminis f. sp. hordei (strain DH14)	Leotiomycetes	Y
1356009	BYSSN	Byssochlamys spectabilis (strain No. 5 / NBRC 109023)	Eurotiomycetes	N
1245528	CANMX	Candida maltosa (strain Xu316)	Saccharomycetes	N
914234	CERS8	Ceriporiopsis subvermispora (strain B)	Agaricomycetes	Y
246410	COCIM	Coccidioides immitis (strain RS)	Eurotiomycetes	N
1237896	COLGC	Colletotrichum gloeosporioides (strain Cg-14)	Sordariomycetes	Y
645133	COLGM	Colletotrichum graminicola (strain M1.001 / M2 / FGSC 10212)	Sordariomycetes	Y
1213857	COLOR	Colletotrichum orbiculare (strain 104-T / ATCC 96160 / CBS 514.97 / LARS 414 / MAFF 240422)	Sordariomycetes	Y
1173701	COLSU	Colletotrichum sublineola	Sordariomycetes	Y
1168221	CONA1	Coniosporium apollinis (strain CBS 100218)	Eurotiomycetes	N
675120	DOTSN	Dothistroma septosporum (strain NZE10 / CBS 128990)	Dothiodeomycetes	Y
1263415	ENDPU	Endocarpon pusillum (strain Z07020 / HMAS-L-300199)	Eurotiomycetes	N
743788	FOMPI	Fomitopsis pinicola (strain FP-58527)	Agaricomycetes	Y
1279085	GIBF5	Gibberella fujikuroi (strain CBS 195.34 / IMI 58289 / NRRL A-6831)	Sordariomycetes	Y
5518	GIBZA	Gibberella zeae	Sordariomycetes	Y
229533	GIBZE	Gibberella zeae (strain PH-1 / ATCC MYA-4620 / FGSC 9075 / NRRL 31084)	Sordariomycetes	Y
1229664	FUSC1	Fusarium oxysporum f. sp. cubense (strain race 1)	Sordariomycetes	Y
1229665	FUSC4	Fusarium oxysporum f. sp. cubense (strain race 4)	Sordariomycetes	Y
334819	GIBM7	Gibberella moniliformis (strain M3125 / FGSC 7600)	Sordariomycetes	Y
1116229	GLAL2	Glarea lozoyensis (strain ATCC 20868 / MF5171)	Leotiomycetes	N
871575	OGAPD	Ogataea parapolymorpha (strain DL-1 / ATCC 26012 / NRRL Y-7560)	Saccharomycetes	N
1143193	MAGOP	Magnaporthe oryzae (strain P131)	Sordariomycetes	Y
1143189	MAGOY	Magnaporthe oryzae (strain Y34)	Sordariomycetes	Y
644358	MAGP6	Magnaporthiopsis poae (strain ATCC 64411 / 73-15)	Sordariomycetes	Y
1230383	MALS4	Malassezia sympodialis (strain ATCC 42132)	Pucciniomycetes	N
294746	PICGU	Meyerozyma guilliermondii (strain ATCC 6260 / CBS 566 / DSM 6381 / JCM 1539 / NBRC 10279 / NRRL Y-324)	Saccharomycetes	N
683840	USTV1	Microbotryum violaceum (strain p1A1 Lamole)	Microbotryomycetes	Y
1381753	MONRO	Moniliophthora roreri (strain MCA 2997)	Agaricomycetes	Y
1287680	BOTPV	Botryosphaeria parva (strain UCR-NP2)	Dothiodeomycetes	Y
578461	NOSB1	Nosema bombycis (strain CQ1 / CVCC 102059)	Microsporea	N
911162	OPHSC	Ophiocordyceps sinensis (strain Co18 / CGMCC 3.14243)	Sordariomycetes	Y	Zhong et al (2014)
1262450	OPHP1	Ophiostoma piceae (strain UAMH 11346)	Sordariomycetes	Y	Haridas et al (2013)
1170229	PEND2	Penicillium digitatum (strain PHI26 / CECT 20796)	Eurotiomycetes	Y
933388	PENO1	Penicillium oxalicum (strain 114-2 / CGMCC 5302)	Eurotiomycetes	Y
1069680	PNEMU	Pneumocystis murina (strain B123)	Pneumocystidomycetes	N
383855	PSEFD	Pseudocercospora fijiensis (strain CIRAD86)	Dothiodeomycetes	Y
1151754	PSEA3	Pseudozyma antarctica (strain T-34)	Ustilaginomycetes	N
1392244	PSEBG	Pseudozyma brasiliensis (strain GHG001)	Ustilaginomycetes	N
1305764	PSEHS	Pseudozyma hubeiensis (strain SY62) (Yeast)	Ustilaginomycetes	Y	Qi-Ming et al (2006)
1076935	PYROM	Pyronema omphalodes (strain CBS 100304)	Pezizomycetes	N
983506	THACA	Thanatephorus cucumeris (strain AG1-IA)	Agaricomycetes	Y
1108050	THACB	Thanatephorus cucumeris (strain AG1-IB / isolate 7/3/14)	Agaricomycetes	Y
747089	RHIID	Rhizophagus irregularis (strain DAOM 181602 / DAOM 197198 / MUCL 43194)	Glomeromycetes	Y
1130832	RHOT1	Rhodosporidium toruloides (strain NP11)	Microbotryomycetes	N
1130832	RHOG2	Rhodotorula glutinis (strain ATCC 204091 / IIP 30 / MTCC 1151)	Microbotryomycetes	N
1095631	SACCK	Saccharomyces cerevisiae x Saccharomyces kudriavzevii (strain VIN7)	Saccharomycetes	N
653667	SCHCR	Schizosaccharomyces cryophilus (strain OY26 / ATCC MYA-4695 / CBS 11777 / NBRC 106824 / NRRL Y48691)	Schizosaccharomycetes	N
483514	SCHOY	Schizosaccharomyces octosporus (strain yFS286)	Schizosaccharomycetes	N
671987	SETT2	Setosphaeria turcica (strain 28A)	Dothiodeomycetes	Y
692275	SPHMS	Sphaerulina musiva (strain SO2202)	Dothiodeomycetes	Y
1391915	SPOS1	Sporothrix schenckii (strain ATCC 58251 / de Perez 2211183)	Sordariomycetes	N
1358809	SPRLO	Spraguea lophii (strain 42_110)	Microsporea	N
1097556	TAPDE	Taphrina deformans (strain PYCC 5710 / ATCC 11124 / CBS 356.35 / IMI 108563 / JCM 9778 / NBRC 8474)	Taphrinomycetes	Y
1286976	TOGMI	Togninia minima (strain UCR-PA7)	Sordariomycetes	Y
1299270	WALI9	Wallemia ichthyophaga (strain EXF-994 / CBS 113033)	Wallemiomycetes	N
1333698	ZYGB2	Zygosaccharomyces bailii (strain CLIB 213 / ATCC 58445 / CBS 680 / CCRC 21525 / NBRC 1098 / NCYC 1416 / NRRL Y-2227)	Saccharomycetes	N
339724	AJECN	Ajellomyces capsulatus (strain NAm1 / WU24)	Eurotiomycetes	N
227321	EMENI	Emericella nidulans (strain FGSC A4 / ATCC 38163 / CBS 112.46 / NRRL 194 / M139)	Eurotiomycetes	N
1111077	CLAP2	Claviceps purpurea (strain 20.1)	Sordariomycetes	Y
1287680	EUTLA	Eutypa lata (strain UCR-EL1)	Sordariomycetes	Y
1290391	BOTF1	Botryotinia fuckeliana (strain BcDW1)	Leotiomycetes	Y
889517	YEASC	Saccharomyces cerevisiae (strain CEN.PK113-7D)	Saccharomycetes	N
510516	ASPOR	Aspergillus oryzae (strain ATCC 42149 / RIB 40)	Eurotiomycetes	Y
1220926	MUCC1	Mucor circinelloides f. circinelloides (strain 1006PhL)	Mucormycotina	Y
1284196	DACHA	Dactylellina haptotyla (strain CBS 200.50)	Orbiliomycetes	N
1108050	THACB	Thanatephorus cucumeris (strain AG1-IB / isolate 7/3/14)	Agaricomycetes	Y
5643	PYCCI	Pycnoporus cinnabarinus	Agaricomycetes	Y
52586	UNCNE	Uncinula necator	Leotiomycetes	Y
931890	ERECY	Eremothecium cymbalariae (strain CBS 270.75 / DBVPG 7215 / KCTC 17166 / NRRL Y-17582)	Saccharomycetes	N
670483	GLOTA	Gloeophyllum trabeum (strain ATCC 11539 / FP-39264 / Madison 617)	Agaricomycetes	Y
4909	ISSOR	Issatchenkia orientalis	Saccharomycetes	N
983506	THACA	Thanatephorus cucumeris (strain AG1-IA)	Agaricomycetes	Y
655844	METRA	Metarhizium robertsii (strain ARSEF 23 / ATCC MYA-3075)	Sordariomycetes	Y
745407	DACSP	Dacryopinax sp. (strain DJM 731)	Dacrymycetes	Y	Floudas et al (2012)
27334	PENEN	Penicillium expansum	Eurotiomycetes	Y
40296	PENIT	Penicillium italicum	Eurotiomycetes	Y
403677	PHYIT	Phytophthora infestans (strain T30-4)	Peronosporea	Y
164328	PHYRM	Phytophthora ramorum	Peronosporea	Y
1094619	PHYSP	Phytophthora sojae (strain P6497)	Peronosporea	Y
431595	PYTUL	Pythium ultimum	Peronosporea	Y
559515	HYAAE	Hyaloperonospora arabidopsidis (strain Emoy2)	Peronosporea	Y
695850	SAPPC	Saprolegnia parasitica (strain CBS 223.65)	Peronosporea	N
