# Supplementary material for: Widespread Inter- and Intra-Domain Horizontal Gene Transfer of d-Amino Acid Metabolism Enzymes in Eukaryotes
Source: Front Microbiol. 2016 Dec 20;7:2001. doi: 10.3389/fmicb.2016.02001 (PMC5169069; doi:10.3389/fmicb.2016.02001)
Supplement: Supplementary File 1 — Nucleotide sequences of the Asp_Glu Racemase in the 32 C. glabrata strains analyzed (FASTA format). [file DataSheet1.fasta]

>B1012M
ATGAAGGTTGGGATTATAGGTGGGATTGGTCCTGAGGCTACCACGCACTACTACATAAGCATTATTAAGCAGTTCCAGGATGCAGTTGGTTCTGACAAAGTTCTCCCCGAGATGGTGGTTGAGAGCATCAATATGTACCACATGTTTGAGATGTTGGAACAGAGACAATATGATGACGTTGCTGAATATTTAGCCCATGCAGCATGTAATCTTCAGAAGGCTGGTGCTGATTTCGGAGTGATGTGCGGCAACACCCCACATATTGTATTCGAAAAGATCCAGGGCAAGACAGATTTACCATTGTTGAGCATGGTCCAGTGTTCATTGGATGTTGCCAGTGCCATGGGGCTTAAGAGATTGGCTTTGTTGGGGACAAAATTCACAATGCAGAACGATTTCTTTAAGAGGCCTTTTGAAATGGCCGGCATTAGCATATACACACCTTCTCCAGTAGAACAAGAGACAATTCACCAAAAGATAGTAGATGAACTGGAAAACGGAATAGTAACGCCCGATACCAAAAGTACTCTCCTCACTATCATCAATGGAATGATCAAGGAGTATGGACTTGATGGTGTAATCCTGGGCTGCACGGAACTTCCGCTCATTCTAAATCAAAGGGACTTCTCCATTGAAGTTCTGGATATTGCCAAGGAACATATTAACGCAATTGTAAAGAAACTCTCTTGCTA
>B1012S
ATGAAGGTTGGGATTATAGGTGGGATTGGTCCTGAGGCTACCACGCACTACTACATAAGCATTATTAAGCAGTTCCAGGATGCAGTTGGTTCTGACAAAGTTCTCCCCGAGATGGTGGTTGAGAGCATCAATATGTACCACATGTTTGAGATGTTGGAACAGAGACAATATGATGACGTTGCTGAATATTTAGCCCATGCAGCATGTAATCTTCAGAAGGCTGGTGCTGATTTCGGAGTGATGTGCGGCAACACCCCACATATTGTATTCGAAAAGATCCAGGGCAAGACAGATTTACCATTGTTGAGCATGGTCCAGTGTTCATTGGATGTTGCCAGTGCCATGGGGCTTAAGAGATTGGCTTTGTTGGGGACAAAATTCACAATGCAGAACGATTTCTTTAAGAGGCCTTTTGAAATGGCCGGCATTAGCATATACACACCTTCTCCAGTAGAACAAGAGACAATTCACCAAAAGATAGTAGATGAACTGGAAAACGGAATAGTAACGCCCGATACCAAAAGTACTCTCCTCACTATCATCAATGGAATGATCAAGGAGTATGGACTTGATGGTGTAATCCTGGGCTGCACGGAACTTCCGCTCATTCTAAATCAAAGGGACTTCTCCATTGAAGTTCTGGATATTGCCAAGGAACATATTAACGCAATTGTAAAGAAACTCTCTTGCTA
>BG2
ATGAAGGTTGGGATTATAGGTGGGATTGGTCCTGAGGCTACCACGCACTACTACATAAGCATTATTAAGCAGTTCCAGGATGCAGTTGGTTCTGACAAAGTTCTCCCCGAGATGGTGGTTGAGAGCATCAATATGTACCACATGTTTGAGATGTTGGAACAGAGACAATATGATGACGTTGCTGAATATTTAGCCCATGCAGCATGTAATCTTCAGAAGGCTGGTGCTGATTTCGGAGTGATGTGCGGCAACACCCCACATATTGTATTCGAAAAGATCCAGGGCAAGACAGATTTACCATTGTTGAGCATGGTCCAGTGTTCATTGGATGTTGCCAGTGCCATGGGGCTTAAGAGATTGGCTTTGTTGGGGACAAAATTCACAATGCAGAACGATTTCTTTAAGAGGCCTTTTGAAATGGCCGGCATTAGCATATACACACCTTCCCCAGTAGAACAAGAGACGATCCACCAAAAGATAGTAGATGAACTGGAAAACGGAATAGTAACGCCCGACACCAAAAGTACTCTTCTCACTATCATCAATGGAATGATCAAGGAGCATGGAATTGATGGTGTTATCCTGGGCTGCACGGAACTTCCGCTCATCCTAAATCAAAGGGACTTCTCCATTGAAGTTCTGGATATTGCCAAGGAACATATTAACGCAATTGTAAAGAGACTCTCTTGCTA
>BO101S
ATGAAGGTTGGGATTATAGGTGGGATTGGTCCTGAGGCTACCACGCACTACTACATAAGCATTATTAAGCAGTTCCAGGATGCAGTTGGTTCTGACAAAGTTCTCCCCGAGATGGTGGTTGAGAGCATCAATATGTACCACATGTTTGAGATGTTGGAACAGAGACAATATGATGACGTTGCTGAATATTTAGCCCATGCAGCATGTAATCTTCAGAAGGCTGGTGCTGATTTCGGAGTGATGTGCGGCAACACCCCACATATTGTATTCGAAAAGATCCAGGGCAAGACAGATTTACCATTGTTGAGCATGGTCCAGTGTTCATTGGATGTTGCCAGTGCCATGGGGCTTAAGAGATTGGCTTTGTTGGGGACAAAATTCACAATGCAGAACGATTTCTTTAAGAGGCCTTTTGAAATGGCCGGCATTAGCATATACACACCTTCTCCAGTAGAACAAGAGACAATTCACCAAAAGATAGTAGATGAACTGGAAAACGGAATAGTAACGCCCGATACCAAAAGTACTCTCCTCACTATCATCAATGGAATGATCAAGGAGTATGGACTTGATGGTGTAATCCTGGGCTGCACGGAACTTCCGCTCATTCTAAATCAAAGGGACTTCTCCATTGAAGTTCTGGATATTGCCAAGGAACATATTAACGCAATTGTAAAGAAACTCTCTTGCTA
>CST109
ATGAAGGTTGGGATTATAGGTGGGATTGGTCCTGAGGCTACCACGCACTACTACATAAGCATTATTAAGCAGTTCCAGGATGCAGTTGGTTCTGACAAAGTTCTCCCCGAGATGGTGGTTGAGAGCATCAATATGTACCACATGTTTGAGATGTTGGAACAGAGACAATATGATGACGTTGCTGAATATTTAGCCCATGCAGCATGTAATCTTCAGAAGGCTGGTGCTGATTTCGGAGTGATGTGCGGCAACACCCCACATATTGTATTCGAAAAGATCCAGGGCAAGACAGATTTACCATTGTTGAGCATGGTCCAGTGTTCATTGGATGTTGCCAGTGCCATGGGGCTTAAGAGATTGGCTTTGTTGGGGACAAAATTCACAATGCAGAACGATTTCTTTAAGAGGCCTTTTGAAATGGCCGGCATTAGCATATACACACCTTCTCCAGTAGAACAAGAGACAATTCACCAAAAGATAGTAGATGAACTGGAAAACGGAATAGTAACGCCCGATACCAAAAGTACTCTCCTCACTATCATCAATGGAATGATCAAGGAGTATGGACTTGATGGTGTAATCCTGGGCTGCACGGAACTTCCGCTCATTCTAAATCAAAGGGACTTCTCCATTGAAGTTCTGGATATTGCCAAGGAACATATTAACGCAATTGTAAAGAAACTCTCTTGCTA
>CST110
ATGAAGGTTGGGATTATAGGTGGGATTGGTCCTGAGGCTACCACGCACTACTACATAAGCATTATTAAGCAGTTCCAGGATGCAGTTGGTTCTGACAAAGTTCTCCCCGAGATGGTGGTTGAGAGCATCAATATGTACCACATGTTTGAGATGTTGGAACAGAGACAATATGATGACGTTGCTGAATATTTAGCCCATGCAGCATGTAATCTTCAGAAGGCTGGTGCTGATTTCGGAGTGATGTGCGGCAACACCCCACATATTGTATTCGAAAAGATCCAGGGCAAGACAGATTTACCATTGTTGAGCATGGTCCAGTGTTCATTGGATGTTGCCAGTGCCATGGGGCTTAAGAGATTGGCTTTGTTGGGGACAAAATTCACAATGCAGAACGATTTCTTTAAGAGGCCTTTTGAAATGGCCGGCATTAGCATATACACACCTTCCCCAGTAGAACAAGAGACGATCCACCAAAAGATAGTAGATGAACTGGAAAACGGAATAGTAACGCCCGACACCAAAAGTACTCTTCTCACTATCATCAATGGAATGATCAAGGAGCATGGAATTGATGGTGTTATCCTGGGCTGCACGGAACTTCCGCTCATCCTAAATCAAAGGGACTTCTCCATTGAAGTTCTGGATATTGCCAAGGAACATATTAACGCAATTGTAAAGAGACTCTCTTGCTA
>E1114
ATGAAGGTTGGGATTATAGGTGGGATTGGTCCTGAGGCTACCACGCACTACTACATAAGCATTATTAAGCAGTTCCAGGATGCAGTTGGTTCTGACAAAGTTCTCCCCGAGATGGTGGTTGAGAGCATCAATATGTACCACATGTTTGAGATGTTGGAACAGAGACAATATGATGACGTTGCTGAATATTTAGCCCATGCAGCATGTAATCTTCAGAAGGCTGGTGCTGATTTCGGAGTGATGTGCGGCAACACCCCACATATTGTATTCGAAAAGATCCAGGGCAAGACAGATTTACCATTGTTGAGCATGGTCCAGTGTTCATTGGATGTTGCCAGTGCCATGGGGCTTAAGAGATTGGCTTTGTTGGGGACAAAATTCACAATGCAGAACGATTTCTTTAAGAGGCCTTTTGAAATGGCCGGCATTAGCATATACACACCTTCCCCAGTAGAACAAGAGACGATCCACCAAAAGATAGTAGATGAACTGGAAAACGGAATAGTAACGCCCGACACCAAAAGTACTCTTCTCACTATCATCAATGGAATGATCAAGGAGCATGGAATTGATGGTGTTATCCTGGGCTGCACGGAACTTCCGCTCATCCTAAATCAAAGGGACTTCTCCATTGAAGTTCTGGATATTGCCAAGGAACATATTAACGCAATTGTAAAGAGACTCTCTTGCTA
>CST80
ATGAAGGTTGGGATTATAGGTGGGATTGGTCCTGAGGCTACCACGCACTACTACATAAGCATTATTAAGCAGTTCCAGGATGCAGTTGGTTCTGACAAAGTTCTCCCCGAGATGGTGGTTGAGAGCATCAATATGTACCACATGTTTGAGATGTTGGAACAGAGACAATATGATGACGTTGCTGAATATTTAGCCCATGCAGCATGTAATCTTCAGAAGGCTGGTGCTGATTTCGGAGTGATGTGCGGCAACACCCCACATATTGTATTCGAAAAGATCCAGGGCAAGACAGATTTACCATTGTTGAGCATGGTCCAGTGTTCATTGGATGTTGCCAGTGCCATGGGGCTTAAGAGATTGGCTTTGTTGGGGACAAAATTCACAATGCAGAACGATTTCTTTAAGAGGCCTTTTGAAATGGCCGGCATTAGCATATACACACCTTCTCCAGTAGAACAAGAGACAATTCACCAAAAGATAGTAGATGAACTGGAAAACGGAATAGTAACGCCCGATACCAAAAGTACTCTCCTCACTATCATCAATGGAATGATCAAGGAGTATGGACTTGATGGTGTAATCCTGGGCTGCACGGAACTTCCGCTCATTCTAAATCAAAGGGACTTCTCCATTGAAGTTCTGGATATTGCCAAGGAACATATTAACGCAATTGTAAAGAAACTCTCTTGCTA
>CST78
ATGAAGGTTGGGATTATAGGTGGGATTGGTCCTGAGGCTACCACGCACTACTACATAAGCATTATTAAGCAGTTCCAGGATGCAGTTGGTTCTGACAAAGTTCTCCCCGAGATGGTGGTTGAGAGCATCAATATGTACCACATGTTTGAGATGTTGGAACAGAGACAATATGATGACGTTGCTGAATATTTAGCCCATGCAGCATGTAATCTTCAGAAGGCTGGTGCTGATTTCGGAGTGATGTGCGGCAACACCCCACATATTGTATTCGAAAAGATCCAGGGCAAGACAGATTTACCATTGTTGAGCATGGTCCAGTGTTCATTGGATGTTGCCAGTGCCATGGGGCTTAAGAGATTGGCTTTGTTGGGGACAAAATTCACAATGCAGAACGATTTCTTTAAGAGGCCTTTTGAAATGGCCGGCATTAGCATATACACACCTTCCCCAGTAGAACAAGAGACAATTCACGAAAAGATAGTAGATGAACTGGAAAACGGAATAGTAACGCCCGACACCAAAAGTACTCTTCTCACTATCATCAATGGAATGATCAAGGAGCATGGAATTGATGGTGTTATCCTGGGCTGCACGGAACTTCCGCTCATCCTAAATCAAAGGGACTTCTCCATCGAAGTTCTGGATATTGCCAAGGAACATATTAACGCAATTGTAAAGAAACTCTCTTGCTA
>CST35
ATGAAGGTTGGGATTATAGGTGGGATTGGTCCTGAGGCTACCACGCACTACTACATAAGCATTATTAAGCAGTTCCAGGATGCAGTTGGTTCTGACAAAGTTCTCCCCGAGATGGTGGTTGAGAGCATCAATATGTACCACATGTTTGAGATGTTGGAACAGAGACAATATGATGACGTTGCTGAATATTTAGCCCATGCAGCATGTAATCTTCAGAAGGCTGGTGCTGATTTCGGAGTGATGTGCGGCAACACCCCACATATTGTATTCGAAAAGATCCAGGGCAAGACAGATTTACCATTGTTGAGCATGGTCCAGTGTTCATTGGATGTTGCCAGTGCCATGGGGCTTAAGAGATTGGCTTTGTTGGGGACAAAATTCACAATGCAGAACGATTTCTTTAAGAGGCCTTTTGAAATGGCCGGCATTAGCATATACACACCTTCTCCAGTAGAACAAGAGACAATTCACCAAAAGATAGTAGATGAACTGGAAAACGGAATAGTAACGCCCGATACCAAAAGTACTCTCCTCACTATCATCAATGGAATGATCAAGGAGTATGGACTTGATGGTGTAATCCTGGGCTGCACGGAACTTCCGCTCATTCTAAATCAAAGGGACTTCTCCATTGAAGTTCTGGATATTGCCAAGGAACATATTAACGCAATTGTAAAGAAACTCTCTTGCTA
>CST34
ATGAAGGTTGGGATTATAGGTGGGATTGGTCCTGAGGCTACCACGCACTACTACATAAGCATTATTAAGCAGTTCCAGGATGCAGTTGGTTCTGACAAAGTTCTCCCCGAGATGGTGGTTGAGAGCATCAATATGTACCACATGTTTGAGATGTTGGAACAGAGACAATATGATGACGTTGCTGAATATTTAGCCCATGCAGCATGTAATCTTCAGAAGGCTGGTGCTGATTTCGGAGTGATGTGCGGCAACACCCCACATATTGTATTCGAAAAGATCCAGGGCAAGACAGATTTACCATTGTTGAGCATGGTCCAGTGTTCATTGGATGTTGCCAGTGCCATGGGGCTTAAGAGATTGGCTTTGTTGGGGACAAAATTCACAATGCAGAACGATTTCTTTAAGAGGCCTTTTGAAATGGCCGGCATTAGCATATACACACCTTCTCCAGTAGAACAAGAGACAATTCACCAAAAGATAGTAGATGAACTGGAAAACGGAATAGTAACGCCCGATACCAAAAGTACTCTCCTCACTATCATCAATGGAATGATCAAGGAGTATGGACTTGATGGTGTAATCCTGGGCTGCACGGAACTTCCGCTCATTCTAAATCAAAGGGACTTCTCCATTGAAGTTCTGGATATTGCCAAGGAACATATTAACGCAATTGTAAAGAAACTCTCTTGCTA
>EB0911Sto
ATGAAGGTTGGGATTATAGGTGGGATTGGTCCTGAGGCTACCACGCACTACTACATAAGCATTATTAAGCAGTTCCAGGATGCAGTTGGTTCTGACAAAGTTCTCCCCGAGATGGTGGTTGAGAGCATCAATATGTACCACATGTTTGAGATGTTGGAACAGAGACAATATGATGACGTTGCTGAATATTTAGCCCATGCAGCATGTAATCTTCAGAAGGCTGGTGCTGATTTCGGAGTGATGTGCGGCAACACCCCACATATTGTATTCGAAAAGATCCAGGGCAAGACAGATTTACCATTGTTGAGCATGGTCCAGTGTTCATTGGATGTTGCCAGTGCCATGGGGCTTAAGAGATTGGCTTTGTTGGGGACAAAATTCACAATGCAGAACGATTTCTTTAAGAGGCCTTTTGAAATGGCCGGCATTAGCATATACACACCTTCCCCAGTAGAACAAGAGACAATCCACCAAAAGATAGTAGATGAACTGGAAAACGGAATAGTAACGCCCGACACCAAAAGTACTCTTCTCACTATCATCAATGGAATGATCAAGGAGCATGGACTTGATGGTGTAATCCTGGGCTGCACGGAACTTCCGCTCATTTTAAATCAAAGGGACTTCTCCATCGAAGTTCTGGATATTGCCAAGGAACATATTAACGCAATTGTAAAGAAACTCTCTTGCTA
>EB101M
ATGAAGGTTGGGATTATAGGTGGGATTGGTCCTGAGGCTACCACGCACTACTACATAAGCATTATTAAGCAGTTCCAGGATGCAGTTGGTTCTGACAAAGTTCTCCCCGAGATGGTGGTTGAGAGCATCAATATGTACCACATGTTTGAGATGTTGGAACAGAGACAATATGATGACGTTGCTGAATATTTAGCCCATGCAGCATGTAATCTTCAGAAGGCTGGTGCTGATTTCGGAGTGATGTGCGGCAACACCCCACATATTGTATTCGAAAAGATCCAGGGCAAGACAGATTTACCATTGTTGAGCATGGTCCAGTGTTCATTGGATGTTGCCAGTGCCATGGGGCTTAAGAGATTGGCTTTGTTGGGGACAAAATTCACAATGCAGAACGATTTCTTTAAGAGGCCTTTTGAAATGGCCGGCATTAGCATATACACACCTTCTCCAGTAGAACAAGAGACAATTCACCAAAAGATAGTAGATGAACTGGAAAACGGAATAGTAACGCCCGATACCAAAAGTACTCTCCTCACTATCATCAATGGAATGATCAAGGAGTATGGACTTGATGGTGTAATCCTGGGCTGCACGGAACTTCCGCTCATTCTAAATCAAAGGGACTTCTCCATTGAAGTTCTGGATATTGCCAAGGAACATATTAACGCAATTGTAAAGAAACTCTCTTGCTA
>EF0616Blo1
ATGAAGGTTGGGATTATAGGTGGGATTGGTCCTGAGGCTACCACGCACTACTACATAAGCATTATTAAGCAGTTCCAGGATGCAGTTGGTTCTGACAAAGTTCTCCCCGAGATGGTGGTTGAGAGCATCAATATGTACCACATGTTTGAGATGTTGGAACAGAGACAATATGATGACGTTGCTGAATATTTAGCTCATGCAGCATGTAATCTTCAGAAGGCTGGTGCTGATTTCGGAGTGATGTGCGGCAACACCCCACATATTGTATTCGAAAAGATCCAGGGCAAGACAGATTTACCATTGTTGAGCATGGTCCAGTGTTCATTGGATGTTGCCAGTGCCATGGGGCTTAAGAGATTGGCTTTGTTGGGGACAAAATTCACAATGCAGAACGATTTCTTTAAGAGGCCTTTTGAAATGGCCGGCATTAGCATATACACACCTTCTCCAGTAGAACAAGAGACAATTCACCAAAAGATAGTAGGTGAACTGGAAAACGGAATAGTAACGCCCGACACTAAAAGTACTCTCCTCACTATCATCAATGGAATGATCAAGGAGCATGGACTTGATGGTGTAATCCTGGGCTGCACGGAACTACCGCTCATTTTAAATCAAAGGGACTTCTCCATCGAAGTTCTGGATATTGCCAAGGAACATATTAACGCAATTGTAAAGAAACTCTCTTGCTA
>EF1237Blo1
ATGAAGGTTGGGATTATAGGTGGGATTGGTCCTGAGGCTACCACGCACTACTACATAAGCATTATTAAGCAGTTCCAGGATGCAGTTGGTTCTGACAAAGTTCTCCCCGAGATGGTGGTTGAGAGCATCAATATGTACCACATGTTTGAGATGTTGGAACAGAGACAATATGATGACGTTGCTGAATATTTAGCTCATGCAGCATGTAATCTTCAGAAGGCTGGTGCTGATTTCGGAGTGATGTGCGGCAACACCCCACATATTGTATTCGAAAAGATCCAGGGCAAGACAGATTTACCATTGTTGAGCATGGTCCAGTGTTCATTGGATGTTGCCAGTGCCATGGGGCTTAAGAGATTGGCTTTGTTGGGGACAAAATTCACAATGCAGAACGATTTCTTTAAGAGGCCTTTTGAAATGGCCGGCATTAGCATATACACACCTTCTCCAGTAGAACAAGAGACAATTCACCAAAAGATAGTAGGTGAACTGGAAAACGGAATAGTAACGCCCGACACTAAAAGTACTCTCCTCACTATCATCAATGGAATGATCAAGGAGCATGGACTTGATGGTGTAATCCTGGGCTGCACGGAACTACCGCTCATTTTAAATCAAAGGGACTTCTCCATCGAAGTTCTGGATATTGCCAAGGAACATATTAACGCAATTGTAAAGAAACTCTCTTGCTA
>EF1620Sto
ATGAAGGTTGGGATTATAGGTGGGATTGGTCCTGAGGCTACCACGCACTACTACATAAGCATTATTAAGCAGTTCCAGGATGCAGTTGGTTCTGACAAAGTTCTCCCCGAGATGGTGGTTGAGAGCATCAATATGTACCACATGTTTGAGATGTTGGAACAGAGACAATATGATGACGTTGCTGAATATTTAGCTCATGCAGCATGTAATCTTCAGAAGGCTGGTGCTGATTTCGGAGTGATGTGCGGCAACACCCCACATATTGTATTCGAAAAGATCCAGGGCAAGACAGATTTACCATTGTTGAGCATGGTCCAGTGTTCATTGGATGTTGCCAGTGCCATGGGGCTTAAGAGATTGGCTTTGTTGGGGACAAAATTCACAATGCAGAACGATTTCTTTAAGAGGCCTTTTGAAATGGCCGGCATTAGCATATACACACCTTCTCCAGTAGAACAAGAGACAATTCACCAAAAGATAGTAGGTGAACTGGAAAACGGAATAGTAACGCCCGACACTAAAAGTACTCTCCTCACTATCATCAATGGAATGATCAAGGAGCATGGACTTGATGGTGTAATCCTGGGCTGCACGGAACTACCGCTCATTTTAAATCAAAGGGACTTCTCCATCGAAGTTCTGGATATTGCCAAGGAACATATTAACGCAATTGTAAAGAAACTCTCTTGCTA
>EF1815Blo1
ATGAAGGTTGGGATTATAGGTGGGATTGGTCCTGAGGCTACCACGCACTACTACATAAGCATTATTAAGCAGTTCCAGGATGCAGTTGGTTCTGACAAAGTTCTCCCCGAGATGGTGGTTGAGAGCATCAATATGTACCACATGTTTGAGATGTTGGAACAGAGACAATATGATGACGTTGCTGAATATTTAGCTCATGCAGCATGTAATCTTCAGAAGGCTGGTGCTGATTTCGGAGTGATGTGCGGCAACACCCCACATATTGTATTCGAAAAGATCCAGGGCAAGACAGATTTACCATTGTTGAGCATGGTCCAGTGTTCATTGGATGTTGCCAGTGCCATGGGGCTTAAGAGATTGGCTTTGTTGGGGACAAAATTCACAATGCAGAACGATTTCTTTAAGAGGCCTTTTGAAATGGCCGGCATTAGCATATACACACCTTCTCCAGTAGAACAAGAGACAATTCACCAAAAGATAGTAGGTGAACTGGAAAACGGAATAGTAACGCCCGACACTAAAAGTACTCTCCTCACTATCATCAATGGAATGATCAAGGAGCATGGACTTGATGGTGTAATCCTGGGCTGCACGGAACTACCGCTCATTTTAAATCAAAGGGACTTCTCCATCGAAGTTCTGGATATTGCCAAGGAACATATTAACGCAATTGTAAAGAAACTCTCTTGCTA
>EG01004Sto
ATGAAGGTTGGGATTATAGGTGGGATTGGTCCTGAGGCTACCACGCACTACTACATAAGCATTATTAAGCAGTTCCAGGATGCAGTTGGTTCTGACAAAGTTCTCCCCGAGATGGTGGTTGAGAGCATCAATATGTACCACATGTTTGAGATGTTGGAACAGAGACAATATGATGACGTTGCTGAATATTTAGCCCATGCAGCATGTAATCTTCAGAAGGCTGGTGCTGATTTCGGAGTGATGTGCGGCAACACCCCACATATTGTATTCGAAAAGATCCAGGGCAAGACAGATTTACCATTGTTGAGCATGGTCCAGTGTTCATTGGATGTTGCCAGTGCCATGGGGCTTAAGAGATTGGCTTTGTTGGGGACAAAATTCACAATGCAGAACGATTTCTTTAAGAGGCCTTTTGAAATGGCCGGCATTAGCATATACACACCTTCCCCAGTAGAACAAGAGACGATCCACCAAAAGATAGTAGATGAACTGGAAAACGGAATAGTAACGCCCGACACCAAAAGTACTCTTCTCACTATCATCAATGGAATGATCAAGGAGCATGGAATTGATGGTGTTATCCTGGGCTGCACGGAACTTCCGCTCATCCTAAATCAAAGGGACTTCTCCATTGAAGTTCTGGATATTGCCAAGGAACATATTAACGCAATTGTAAAGAGACTCTCTTGCTA
>F03013
ATGAAGGTTGGGATTATAGGTGGGATTGGTCCTGAGGCTACCACGCACTACTACATAAGCATTATTAAGCAGTTCCAGGATGCAGTTGGTTCTGACAAAGTTCTCCCCGAGATGGTGGTTGAGAGCATCAATATGTACCACATGTTTGAGATGTTGGAACAGAGACAATATGATGACGTTGCTGAATATTTAGCCCATGCAGCATGTAATCTTCAGAAGGCTGGTGCTGATTTCGGAGTGATGTGCGGCAACACCCCACATATTGTATTCGAAAAGATCCAGGGCAAGACAGATTTACCATTGTTGAGCATGGTCCAGTGTTCATTGGATGTTGCCAGTGCCATGGGGCTTAAGAGATTGGCTTTGTTGGGGACAAAATTCACAATGCAGAACGATTTCTTTAAGAGGCCTTTTGAAATGGCCGGCATTAGCATATACACACCTTCCCCAGTAGAACAAGAGACGATCCACCAAAAGATAGTAGATGAACTGGAAAACGGAATAGTAACGCCCGACACCAAAAGTACTCTTCTCACTATCATCAATGGAATGATCAAGGAGCATGGAATTGATGGTGTTATCCTGGGCTGCACGGAACTTCCGCTCATCCTAAATCAAAGGGACTTCTCCATTGAAGTTCTGGATATTGCCAAGGAACATATTAACGCAATTGTAAAGAGACTCTCTTGCTA
>F11
ATGAAGGTTGGGATTATAGGTGGGATTGGTCCTGAGGCTACCACGCACTACTACATAAGCATTATTAAGCAGTTCCAGGATGCAGTTGGTTCTGACAAAGTTCTCCCCGAGATGGTGGTTGAGAGCATCAATATGTACCACATGTTTGAGATGTTGGAACAGAGACAATATGATGACGTTGCTGAATATTTAGCCCATGCAGCATGTAATCTTCAGAAGGCTGGTGCTGATTTCGGAGTGATGTGCGGCAACACCCCACATATTGTATTCGAAAAGATCCAGGGCAAGACAGATTTACCATTGTTGAGCATGGTCCAGTGTTCATTGGATGTTGCCAGTGCCATGGGGCTTAAGAGATTGGCTTTGTTGGGGACAAAATTCACAATGCAGAACGATTTCTTTAAGAGGCCTTTTGAAATGGCCGGCATTAGCATATACACACCTTCTCCAGTAGAACAAGAGACAATTCACCAAAAGATAGTAGGTGAACTGGAAAACGGAATAGTAACGCCCGACACTAAAAGTACTCTCCTCACTATCATCAATGGAATGATCAAGGAGCATGGACTTGATGGTGTAATCCTGGGCTGCACGGAACTACCGCTCATTTTAAATCAAAGGGACTTCTCCATCGAAGTTCTGGATATTGCCAAGGAACATATTAACGCAATTGTAAAGAAACTCTCTTGCTA
>F15021
ATGAAGGTTGGGATTATAGGTGGGATTGGTCCTGAGGCTACCACGCACTACTACATAAGCATTATTAAGCAGTTCCAGGATGCAGTTGGTTCTGACAAAGTTCTCCCCGAGATGGTGGTTGAGAGCATCAATATGTACCACATGTTTGAGATGTTGGAACAGAGACAATATGATGACGTTGCTGAATATTTAGCCCATGCAGCATGTAATCTTCAGAAGGCTGGTGCTGATTTCGGAGTGATGTGCGGCAACACCCCACATATTGTATTCGAAAAGATCCAGGGCAAGACAGATTTACCATTGTTGAGCATGGTCCAGTGTTCATTGGATGTTGCCAGTGCCATGGGGCTTAAGAGATTGGCTTTGTTGGGGACAAAATTCACAATGCAGAACGATTTCTTTAAGAGGCCTTTTGAAATGGCCGGCATTAGCATATACACACCTTCCCCAGTAGAACAAGAGACGATCCACCAAAAGATAGTAGATGAACTGGAAAACGGAATAGTAACGCCCGACACCAAAAGTACTCTTCTCACTATCATCAATGGAATGATCAAGGAGCATGGAATTGATGGTGTTATCCTGGGCTGCACGGAACTTCCGCTCATCCTAAATCAAAGGGACTTCTCCATTGAAGTTCTGGATATTGCCAAGGAACATATTAACGCAATTGTAAAGAGACTCTCTTGCTA
>F15
ATGAAGGTTGGGATTATAGGTGGGATTGGTCCTGAGGCTACCACGCACTACTACATAAGCATTATTAAGCAGTTCCAGGATGCAGTTGGTTCTGACAAAGTTCTCCCCGAGATGGTGGTTGAGAGCATCAATATGTACCACATGTTTGAGATGTTGGAACAGAGACAATACGATGACGTTGCTGAATATTTAGCCCATGCAGCATGTAATCTTCAGAAGGCTGGTGCTGATTTCGGAGTGATGTGCGGCAACACCCCACATATTGTATTCGAAAAGATCCAGGGCAAGACAGATTTACCATTGTTGAGCATGGTCCAGTGTTCATTGGATGTTGCCAGTGCCATGGGGCTTAAGAGATTGGCTTTGTTGGGGACAAAATTCACAATGCAGAACGATTTCTTTAAGAGGCCTTTTGAAATGGCCGGCATTAGCATATACACACCTTCCCCAGTAGAACAAGAGACAATTCACCAAAAGATAGTAGATGAACTGGAAAACGGAATAGTAACGCCCGACACCAAAAGTACTCTTCTCACTATCATCAATGGAATGATCAAGGAGCATGGAATTGATGGTGTAATCCTGGGCTGCACGGAACTACCGCTCATTTTAAATCAAAGGGACTTCTCCATCGAAGTTCTGGATATTGCCAAGGAACATATTAACGCAATTGTAAAGAAACTCTCTTGCTA
>F1822
ATGAAGGTTGGGATTATAGGTGGGATTGGTCCTGAGGCTACCACGCACTACTACATAAGCATTATTAAGCAGTTCCAGGATGCAGTTGGTTCTGACAAAGTTCTCCCCGAGATGGTGGTTGAGAGCATCAATATGTACCACATGTTTGAGATGTTGGAACAGAGACAATATGATGACGTTGCTGAATATTTAGCCCATGCAGCATGTAATCTTCAGAAGGCTGGTGCTGATTTCGGAGTGATGTGCGGCAACACCCCACATATTGTATTCGAAAAGATCCAGGGCAAGACAGATTTACCATTGTTGAGCATGGTCCAGTGTTCATTGGATGTTGCCAGTGCCATGGGGCTTAAGAGATTGGCTTTGTTGGGGACAAAATTCACAATGCAGAACGATTTCTTTAAGAGGCCTTTTGAAATGGCCGGCATTAGCATATACACACCTTCCCCAGTAGAACAAGAGACAATTCACGAAAAGATAGTAGATGAACTGGAAAACGGAATAGTAACGCCCGACACCAAAAGTACTCTTCTCACTATCATCAATGGAATGATCAAGGAGCATGGAATTGATGGTGTTATCCTGGGCTGCACGGAACTTCCGCTCATCCTAAATCAAAGGGACTTCTCCATCGAAGTTCTGGATATTGCCAAGGAACATATTAACGCAATTGTAAAGAAACTCTCTTGCTA
>F2229
ATGAAGGTTGGGATTATAGGTGGGATTGGTCCTGAGGCTACCACGCACTACTACATAAGCATTATTAAGCAGTTCCAGGATGCAGTTGGTTCTGACAAAGTTCTCCCCGAGATGGTGGTTGAGAGCATCAATATGTACCACATGTTTGAGATGTTGGAACAGAGACAATATGATGACGTTGCTGAATATTTAGCCCATGCAGCATGTAATCTTCAGAAGGCTGGTGCTGATTTCGGAGTGATGTGCGGCAACACCCCACATATTGTATTCGAAAAGATCCAGGGCAAGACAGATTTACCATTGTTGAGCATGGTCCAGTGTTCATTGGATGTTGCCAGTGCCATGGGGCTTAAGAGATTGGCTTTGTTGGGGACAAAATTCACAATGCAGAACGATTTCTTTAAGAGGCCTTTTGAAATGGCCGGCATTAGCATATACACACCTTCCCCAGTAGAACAAGAGACAATTCACGAAAAGATAGTAGATGAACTGGAAAACGGAATAGTAACGCCCGACACCAAAAGTACTCTTCTCACTATCATCAATGGAATGATCAAGGAGCATGGAATTGATGGTGTTATCCTGGGCTGCACGGAACTTCCGCTCATCCTAAATCAAAGGGACTTCTCCATCGAAGTTCTGGATATTGCCAAGGAACATATTAACGCAATTGTAAAGAAACTCTCTTGCTA
>I1718
ATGAAGGTTGGGATTATAGGTGGGATTGGTCCTGAGGCTACCACGCACTACTACATAAGCATTATTAAGCAGTTCCAGGATGCAGTTGGTTCTGACAAAGTTCTCCCCGAGATGGTGGTTGAGAGCATCAATATGTACCACATGTTTGAGATGTTGGAACAGAGACAATATGATGACGTTGCTGAATATTTAGCCCATGCAGCATGTAATCTTCAGAAGGCTGGTGCTGATTTCGGAGTGATGTGCGGCAACACCCCACATATTGTATTCGAAAAGATCCAGGGCAAGACAGATTTACCATTGTTGAGCATGGTCCAGTGTTCATTGGATGTTGCCAGTGCCATGGGGCTTAAGAGATTGGCTTTGTTGGGGACAAAATTCACAATGCAGAACGATTTCTTTAAGAGGCCTTTTGAAATGGCCGGCATTAGCATATACACACCTTCCCCAGTAGAACAAGAGACAATTCACGAAAAGATAGTAGATGAACTGGAAAACGGAATAGTAACGCCCGACACCAAAAGTACTCTTCTCACTATCATCAATGGAATGATCAAGGAGCATGGAATTGATGGTGTTATCCTGGGCTGCACGGAACTTCCGCTCATCCTAAATCAAAGGGACTTCTCCATCGAAGTTCTGGATATTGCCAAGGAACATATTAACGCAATTGTAAAGAAACTCTCTTGCTA
>M12
ATGAAGGTTGGGATTATAGGTGGGATTGGTCCTGAGGCTACCACGCACTACTACATAAGCATTATTAAGCAGTTCCAGGATGCAGTTGGTTCTGACAAAGTTCTCCCCGAGATGGTGGTTGAGAGCATCAATATGTACCACATGTTTGAGATGTTGGAACAGAGACAATATGATGACGTTGCTGAATATTTAGCCCATGCAGCATGTAATCTTCAGAAGGCTGGTGCTGATTTCGGAGTGATGTGCGGCAACACCCCACATATTGTATTCGAAAAGATCCAGGGCAAGACAGATTTACCATTGTTGAGCATGGTCCAGTGTTCATTGGATGTTGCCAGTGCCATGGGGCTTAAGAGATTGGCTTTGTTGGGGACAAAATTCACAATGCAGAACGATTTCTTTAAGAGGCCTTTTGAAATGGCCGGCATTAGCATATACACACCTTCCCCAGTAGAACAAGAGACAATTCACGAAAAGATAGTAGATGAACTGGAAAACGGAATAGTAACGCCCGACACCAAAAGTACTCTTCTCACTATCATCAATGGAATGATCAAGGAGCATGGAATTGATGGTGTTATCCTGGGCTGCACGGAACTTCCGCTCATCCTAAATCAAAGGGACTTCTCCATCGAAGTTCTGGATATTGCCAAGGAACATATTAACGCAATTGTAAAGAAACTCTCTTGCTA
>M17
ATGAAGGTTGGGATTATAGGTGGGATTGGTCCTGAGGCTACCACGCACTACTACATAAGCATTATTAAGCAGTTCCAGGATGCAGTTGGTTCTGACAAAGTTCTCCCCGAGATGGTGGTTGAGAGCATCAATATGTACCACATGTTTGAGATGTTGGAACAGAGACAATATGATGACGTTGCTGAATATTTAGCCCATGCAGCATGTAATCTTCAGAAGGCTGGTGCTGATTTCGGAGTGATGTGCGGCAACACCCCACATATTGTATTCGAAAAGATCCAGGGCAAGACAGATTTACCATTGTTGAGCATGGTCCAGTGTTCATTGGATGTTGCCAGTGCCATGGGGCTTAAGAGATTGGCTTTGTTGGGGACAAAATTCACAATGCAGAACGATTTCTTTAAGAGGCCTTTTGAAATGGCCGGCATTAGCATATACACACCTTCCCCAGTAGAACAAGAGACAATTCACGAAAAGATAGTAGATGAACTGGAAAACGGAATAGTAACGCCCGACACCAAAAGTACTCTTCTCACTATCATCAATGGAATGATCAAGGAGCATGGAATTGATGGTGTTATCCTGGGCTGCACGGAACTTCCGCTCATCCTAAATCAAAGGGACTTCTCCATCGAAGTTCTGGATATTGCCAAGGAACATATTAACGCAATTGTAAAGAAACTCTCTTGCTA
>M6
ATGAAGGTTGGGATTATAGGTGGGATTGGTCCTGAGGCTACCACGCACTACTACATAAGCATTATTAAGCAGTTCCAGGATGCAGTTGGTTCTGACAAAGTTCTCCCCGAGATGGTGGTTGAGAGCATCAATATGTACCACATGTTTGAGATGTTGGAACAGAGACAATATGATGACGTTGCTGAATATTTAGCCCATGCAGCATGTAATCTTCAGAAGGCTGGTGCTGATTTCGGAGTGATGTGCGGCAACACCCCACATATTGTATTCGAAAAGATCCAGGGCAAGACAGATTTACCATTGTTGAGCATGGTCCAGTGTTCATTGGATGTTGCCAGTGCCATGGGGCTTAAGAGATTGGCTTTGTTGGGGACAAAATTCACAATGCAGAACGATTTCTTTAAGAGGCCTTTTGAAATGGCCGGCATTAGCATATACACACCTTCCCCAGTAGAACAAGAGACGATCCACCAAAAGATAGTAGATGAACTGGAAAACGGAATAGTAACGCCCGACACCAAAAGTACTCTTCTCACTATCATCAATGGAATGATCAAGGAGCATGGAATTGATGGTGTTATCCTGGGCTGCACGGAACTTCCGCTCATCCTAAATCAAAGGGACTTCTCCATTGAAGTTCTGGATATTGCCAAGGAACATATTAACGCAATTGTAAAGAGACTCTCTTGCTA
>M7
ATGAAGGTTGGGATTATAGGTGGGATTGGTCCTGAGGCTACCACGCACTACTACATAAGCATTATTAAGCAGTTCCAGGATGCAGTTGGTTCTGACAAAGTTCTCCCCGAGATGGTGGTTGAGAGCATCAATATGTACCACATGTTTGAGATGTTGGAACAGAGACAATATGATGACGTTGCTGAATATTTAGCCCATGCAGCATGTAATCTTCAGAAGGCTGGTGCTGATTTCGGAGTGATGTGCGGCAACACCCCACATATTGTATTCGAAAAGATCCAGGGCAAGACAGATTTACCATTGTTGAGCATGGTCCAGTGTTCATTGGATGTTGCCAGTGCCATGGGGCTTAAGAGATTGGCTTTGTTGGGGACAAAATTCACAATGCAGAACGATTTCTTTAAGAGGCCTTTTGAAATGGCCGGCATTAGCATATACACACCTTCTCCAGTAGAACAAGAGACAATTCACCAAAAGATAGTAGATGAACTGGAAAACGGAATAGTAACGCCCGATACCAAAAGTACTCTCCTCACTATCATCAATGGAATGATCAAGGAGTATGGACTTGATGGTGTAATCCTGGGCTGCACGGAACTTCCGCTCATTCTAAATCAAAGGGACTTCTCCATTGAAGTTCTGGATATTGCCAAGGAACATATTAACGCAATTGTAAAGAAACTCTCTTGCTA
>P352
ATGAAGGTTGGGATTATAGGTGGGATTGGTCCTGAGGCTACCACGCACTACTACATAAGCATTATTAAGCAGTTCCAGGATGCAGTTGGTTCTGACAAAGTTCTCCCCGAGATGGTGGTTGAGAGCATCAATATGTACCACATGTTTGAGATGTTGGAACAGAGACAATATGATGACGTTGCTGAATATTTAGCCCATGCAGCATGTAATCTTCAGAAGGCTGGTGCTGATTTCGGAGTGATGTGCGGCAACACCCCACATATTGTATTCGAAAAGATCCAGGGCAAGACAGATTTACCATTGTTGAGCATGGTCCAGTGTTCATTGGATGTTGCCAGTGCCATGGGGCTTAAGAGATTGGCTTTGTTGGGGACAAAATTCACAATGCAGAACGATTTCTTTAAGAGGCCTTTTGAAATGGCCGGCATTAGCATATACACACCTTCTCCAGTAGAACAAGAGACAATTCACCAAAAGATAGTAGATGAACTGGAAAACGGAATAGTAACGCCCGATACCAAAAGTACTCTCCTCACTATCATCAATGGAATGATCAAGGAGTATGGACTTGATGGTGTAATCCTGGGCTGCACGGAACTTCCGCTCATTCTAAATCAAAGGGACTTTTCCATCGAAGTTCTGGATATTGCCAAGGAACATATTAACGCAATTGTAAAGAAACTCTCTTGCTA
>P353
ATGAAGGTTGGGATTATAGGTGGGATTGGTCCTGAGGCTACCACGCACTACTACATAAGCATTATTAAGCAGTTCCAGGATGCAGTTGGTTCTGACAAAGTTCTCCCCGAGATGGTGGTTGAGAGCATCAATATGTACCACATGTTTGAGATGTTGGAACAGAGACAATATGATGACGTTGCTGAATATTTAGCCCATGCAGCATGTAATCTTCAGAAGGCTGGTGCTGATTTCGGAGTGATGTGCGGCAACACCCCACATATTGTATTCGAAAAGATCCAGGGCAAGACAGATTTACCATTGTTGAGCATGGTCCAGTGTTCATTGGATGTTGCCAGTGCCATGGGGCTTAAGAGATTGGCTTTGTTGGGGACAAAATTCACAATGCAGAACGATTTCTTTAAGAGGCCTTTTGAAATGGCCGGCATTAGCATATACACACCTTCTCCAGTAGAACAAGAGACAATTCACCAAAAGATAGTAGATGAACTGGAAAACGGAATAGTAACGCCCGATACCAAAAGTACTCTCCTCACTATCATCAATGGAATGATCAAGGAGTATGGACTTGATGGTGTAATCCTGGGCTGCACGGAACTTCCGCTCATTCTAAATCAAAGGGACTTTTCCATCGAAGTTCTGGATATTGCCAAGGAACATATTAACGCAATTGTAAAGAAACTCTCTTGCTA
>F1019
ATGAAGGTTGGGATTATAGGTGGGATTGGTCCTGAGGCTACCACGCACTACTACATAAGCATTATTAAGCAGTTCCAGGATGCAGTTGGTTCTGACAAAGTTCTCCCCGAGATGGTGGTTGAGAGCATCAATATGTACCACATGTTTGAGATGTTGGAACAGAGACAATATGATGACGTTGCTGAATATTTAGCCCATGCAGCATGTAATCTTCAGAAGGCTGGTGCTGATTTCGGAGTGATGTGCGGCAACACCCCACATATTGTATTCGAAAAGATCCAGGGCAAGACAGATTTACCATTGTTGAGCATGGTCCAGTGTTCATTGGATGTTGCCAGTGCCATGGGGCTTAAGAGATTGGCTTTGTTGGGGACAAAATTCACAATGCAGAACGATTTCTTTAAGAGGCCTTTTGAAATGGCCGGCATTAGCATATACACACCTTCCCCAGTAGAACAAGAGACAATTCACGAAAAGATAGTAGATGAACTGGAAAACGGAATAGTAACGCCCGACACCAAAAGTACTCTTCTCACTATCATCAATGGAATGATCAAGGAGCATGGAATTGATGGTGTTATCCTGGGCTGCACGGAACTTCCGCTCATCCTAAATCAAAGGGACTTCTCCATCGAAGTTCTGGATATTGCCAAGGAACATATTAACGCAATTGTAAAGAAACTCTCTTGCTA
